# Supplementary material for: Automated tissue dissociation for the establishment of human intestinal organoids
Source: Sci Rep. 2025 Jun 5;15:19813. doi: 10.1038/s41598-025-03905-9 (PMC12141665; doi:10.1038/s41598-025-03905-9)
Supplement: Supplementary file 1 — Supplementary Material 1 [file 41598_2025_3905_MOESM1_ESM.xlsx]

## Sheet: Qpcr
RAW (AVERAGED)
	Conv 1	Cy 1	Conv 2	Cy 2	Conv 3	Cy 3
ARCN1	27.77	26.5289	27.166	27.68	26.5437	27.525
GAPDH	23.0703	21.696	22.714	23.109	21.5519	22.3382
GORASP	28.6416	26.7866	27.433	27.983	27.7681	28.1464
PGK1	25.8756	24.6437	23.964	24.479	23.9739	25.0669
Delta(GAPDH)	0	1.37429	0.356322	-0.0386779	1.51841	0.732132
Normalised
	Conv 1	Cy 1	Conv 2	Cy 2	Conv 3	Cy 3
ARCN1	27.77	27.9032	27.5223	27.6413	28.0621	28.2571
GAPDH	23.0703	23.0703	23.0703	23.0703	23.0703	23.0703
GORASP	28.6416	28.1609	27.7893	27.9443	29.2865	28.8785
PGK1	25.8756	26.018	24.3203	24.4403	25.4923	25.799
RAW (AVERAGED)
	Duo 1	Duo-Cy 1	Duo 2	Duo-Cy 2	Duo 3	Duo-Cy 3
Dif	0	-0.199498	0.0068541	1.15446	-0.143591	0.32019
FABP2	26.6425	26.3259	25.551	26.7826	26.6107	26.846
GAPDH	22.2467	22.2467	22.2467	22.2467	22.2467	22.2467
MUC2	35.2294	36.3585	34.266	36.1113	34.3485	34.32
TJP1	29.5131	29.1197	29.9057	29.5554	29.1637	28.7139
Normalised
Fold change	Duo 1	Duo 2	Duo 3
FABP2	1.24542	0.425845	0.849497
GAPDH	1	1	1
MUC2	2.18724	0.278311	0.980468
TJP1	0.761341	1.27484	0.732129
RAW (AVERAGED)
	Duo 1	Duo 2	Duo-Cy 2	Duo-Cy 1	Duo 3	Duo-Cy 3
Dif	0	-0.476353	0.371531	-0.399064	2.25474	0.422852
GAPDH	23.3814	23.3814	23.3814	23.3814	23.3814	23.3814
LGR5	35.146	33.9481	34.0703	35.0006	35.9488	36.8361
Normalised
Fold change	Duo 1	Duo 2	Duo 3
GAPDH	1	1	1
LGR5	1.10605	0.918817	0.540633

## Sheet: Immunostaining
						DAPI													Villin													LGR5
		Norm Villin	Norm LGR5		Intensity	Organoid	Area	Mean	Avg Size	% Area								Intensity		Area	Mean										Intensity		Area	Mean												Norm Villin	Norm LGR5
	Conventional	1.41443	2.37566		1.0447e+07	1	893975	11.686	0.821	1.673	0.598	0.965	71.745	31.45	84.163	0.622	0.835	1.47765e+07		893975	16.529	0.821	1.673	0.598	0.965	64.13	30.639	82.881	0.724	0.793	2.48185e+07		893975	27.762	0.821	1.673	0.598	0.965	62.93	29.64	67.034	0.736	0.8		Conventional	1.41443	2.37566
	Conventional	0.29225	0.951657		1.24977e+07	2	720122	17.355	0.819	1.799	0.556	0.982						3.65246e+06		720122	5.072	0.819	1.799	0.556	0.982						1.18935e+07		720122	16.516	0.819	1.799	0.556	0.982	46.941	31.4	61.655	0.792	0.832		Conventional	0.29225	0.951657
	Conventional	0.806518	1.94723		8.10759e+06	3	4194304	1.933	0.785	1	1	1						6.53892e+06		4194304	1.559	0.785	1	1	1						1.57874e+07		4194304	3.764	0.785	1	1	1							Conventional	0.806518	1.94723
	Conventional	2.45323	3.20921		2.12106e+07	4	4194304	5.057	0.785	1	1	1						5.20345e+07		4194304	12.406	0.785	1	1	1						6.80694e+07		4194304	16.229	0.785	1	1	1							Conventional	2.45323	3.20921
	Conventional	1.39266	2.89597		595376	5	73124	8.142	0.79	1.672	0.598	0.94						829153		73124	11.339	0.79	1.672	0.598	0.94						1.72419e+06		73124	23.579	0.79	1.672	0.598	0.94							Conventional	1.39266	2.89597
	Conventional	0.328508	0.909127		721220	6	72499	9.948	0.88	1.476	0.677	0.977						236927		72499	3.268	0.88	1.476	0.677	0.977						655681		72499	9.044	0.88	1.476	0.677	0.977							Conventional	0.328508	0.909127
	Conventional	2.43177	3.25218		1.18354e+06	7	323018	3.664	0.865	1.421	0.704	0.981						2.87809e+06		323018	8.91	0.865	1.421	0.704	0.981						3.84908e+06		323018	11.916	0.865	1.421	0.704	0.981							Conventional	2.43177	3.25218
	Conventional	1.35738	2.57049		3.55181e+06	8	895791	3.965	0.785	1.806	0.554	0.95						4.82115e+06		895791	5.382	0.785	1.806	0.554	0.95						9.1299e+06		895791	10.192	0.785	1.806	0.554	0.95							Conventional	1.35738	2.57049
	Conventional	0.810765	1.1678		3.92269e+06	9	313740	12.503	0.833	1.66	0.602	0.97						3.18038e+06		313740	10.137	0.833	1.66	0.602	0.97						4.58092e+06		313740	14.601	0.833	1.66	0.602	0.97							Conventional	0.810765	1.1678
	Conventional	2.22514	2.34003		8.14114e+06	10	4194304	1.941	0.785	1	1	1						1.81152e+07		4194304	4.319	0.785	1	1	1						1.90505e+07		4194304	4.542	0.785	1	1	1							Conventional	2.22514	2.34003
	Conventional	0.564141	1.38045		9.45913e+06	11	1094173	8.645	0.901	1.31	0.763	0.984						5.33628e+06		1094173	4.877	0.901	1.31	0.763	0.984						1.30579e+07		1094173	11.934	0.901	1.31	0.763	0.984							Conventional	0.564141	1.38045
	Conventional	0.512493	1.23597		6.51075e+06	12	420347	15.489	0.763	1.594	0.628	0.936						3.33671e+06		420347	7.938	0.763	1.594	0.628	0.936						8.04712e+06		420347	19.144	0.763	1.594	0.628	0.936							Conventional	0.512493	1.23597
	Semi automated	0.317906	0.845584		2.78352e+06	13	149451	18.625	0.763	1.257	0.795	0.951						884899		149451	5.921	0.763	1.257	0.795	0.951						2.3537e+06		149451	15.749	0.763	1.257	0.795	0.951							Conventional	0.558497	1.2651
	Semi automated	0.722479	1.26199		5.41808e+06	14	294253	18.413	0.775	1.324	0.755	0.955						3.91445e+06		294253	13.303	0.775	1.324	0.755	0.955						6.83756e+06		294253	23.237	0.775	1.324	0.755	0.955							Conventional	0.743491	1.26204
	Semi automated	1.0927	1.3967		3.5199e+06	15	60357	58.318	0.824	1.41	0.709	0.951						3.84619e+06		60357	63.724	0.824	1.41	0.709	0.951						4.91626e+06		60357	81.453	0.824	1.41	0.709	0.951							Conventional	0.577921	1.06459
	Semi automated	0.849996	2.03298		788105	16	55294	14.253	0.84	1.187	0.842	0.952						669887		55294	12.115	0.84	1.187	0.842	0.952						1.6022e+06		55294	28.976	0.84	1.187	0.842	0.952							Semi automated	0.317906	0.845584
	Semi automated	0.914261	2.08736		612812	17	41437	14.789	0.82	1.075	0.93	0.952						560270		41437	13.521	0.82	1.075	0.93	0.952						1.27916e+06		41437	30.87	0.82	1.075	0.93	0.952							Semi automated	0.722479	1.26199
	Semi automated	0.213997	0.645346		832437	18	23876	34.865	0.86	1.499	0.667	0.965						178139		23876	7.461	0.86	1.499	0.667	0.965						537210		23876	22.5	0.86	1.499	0.667	0.965							Semi automated	1.0927	1.3967
	Semi automated	2.53598	3.19523		1.459e+06	19	63396	23.014	0.616	1.95	0.513	0.868						3.69998e+06		63396	58.363	0.616	1.95	0.513	0.868						4.66182e+06		63396	73.535	0.616	1.95	0.513	0.868							Semi automated	0.849996	2.03298
	Semi automated	0.477937	1.1798		3.95258e+06	20	499757	7.909	0.849	1.261	0.793	0.96						1.88908e+06		499757	3.78	0.849	1.261	0.793	0.96						4.66323e+06		499757	9.331	0.849	1.261	0.793	0.96							Semi automated	0.914261	2.08736
	Semi automated	0.958158	1.00168		3.4884e+07	21	4194304	8.317	0.785	1	1	1						3.34244e+07		4194304	7.969	0.785	1	1	1						3.49427e+07		4194304	8.331	0.785	1	1	1							Semi automated	0.213997	0.645346
	Semi automated	1.05839	2.21933		2.47841e+07	22	4194304	5.909	0.785	1	1	1						2.62312e+07		4194304	6.254	0.785	1	1	1						5.50041e+07		4194304	13.114	0.785	1	1	1							Semi automated	2.53598	3.19523
	Semi automated	0.743121	1.08686		2.72839e+07	23	4194304	6.505	0.785	1	1	1						2.02753e+07		4194304	4.834	0.785	1	1	1						2.96537e+07		4194304	7.07	0.785	1	1	1							Semi automated	0.477937	1.1798
	Semi automated	0.0887164	0.268845		8.89197e+06	24	413234	21.518	0.852	1.367	0.732	0.963						788864		413234	1.909	0.852	1.367	0.732	0.963						2.39056e+06		413234	5.785	0.852	1.367	0.732	0.963							Semi automated	0.958158	1.00168
	Semi automated	0.327923	0.769068		5.69838e+06	25	751963	7.578	0.921	1.133	0.882	0.979						1.86863e+06		751963	2.485	0.921	1.133	0.882	0.979						4.38244e+06		751963	5.828	0.921	1.133	0.882	0.979							Semi automated	1.05839	2.21933
	Semi automated	0.920755	1.23434		1.10159e+07	26	393580	27.989	0.634	2.45	0.408	0.876						1.0143e+07		393580	25.771	0.634	2.45	0.408	0.876						1.35974e+07		393580	34.548	0.634	2.45	0.408	0.876							Semi automated	0.743121	1.08686
	Semi automated	1.4429	2.06842		1.81446e+07	27	4194304	4.326	0.785	1	1	1						2.61808e+07		4194304	6.242	0.785	1	1	1						3.75306e+07		4194304	8.948	0.785	1	1	1							Semi automated	0.0887164	0.268845
	Conventional	0.558497	1.2651		2.53462e+07	28	4194304	6.043	0.785	1	1	1						14155776		4194304	3.375	0.785	1	1	1						3.20655e+07		4194304	7.645	0.785	1	1	1							Semi automated	0.327923	0.769068
	Conventional	0.743491	1.26204		57671680	29	4194304	13.75	0.785	1	1	1						4.28784e+07		4194304	10.223	0.785	1	1	1						7.27838e+07		4194304	17.353	0.785	1	1	1							Semi automated	0.920755	1.23434
	Conventional	0.577921	1.06459		3.50686e+07	30	4194304	8.361	0.785	1	1	1						2.02669e+07		4194304	4.832	0.785	1	1	1						3.73335e+07		4194304	8.901	0.785	1	1	1							Semi automated	1.4429	2.06842
	Semi automated	0.807155	0.797208		1.14443e+07	31	956638	11.963	0.878	1.337	0.748	0.989						9.2373e+06		956638	9.656	0.878	1.337	0.748	0.989						9.12346e+06		956638	9.537	0.878	1.337	0.748	0.989							Semi automated	0.807155	0.797208
	Semi automated	2.124	2.01792		7.73126e+06	32	1237001	6.25	0.78	1.979	0.505	0.98						1.64212e+07		1237001	13.275	0.78	1.979	0.505	0.98						1.56011e+07		1237001	12.612	0.78	1.979	0.505	0.98							Semi automated	2.124	2.01792
						DAPI													ChgA													MUC2			0.948	1.092	0.915	0.998								ChgA	MUC2
	Conventional	0.684996	2.57619		2.47544e+06	1	724025	3.419	0.938	1.247	0.802	0.988						1.69567e+06		724025	2.342	0.938	1.247	0.802	0.988						6.37721e+06		724025	8.808	0.938	1.247	0.802	0.988							Conventional	0.684996	2.57619
	Conventional	0.746013	4.62138		1.51427e+06	2	298143	5.079	0.974	1.15	0.87	0.991						1.12966e+06		298143	3.789	0.974	1.15	0.87	0.991						6.99801e+06		298143	23.472	0.974	1.15	0.87	0.991							Conventional	0.746013	4.62138
	Conventional	0.448124	2.04033		6.6906e+06	3	893390	7.489	0.893	1.552	0.644	0.999						2.99822e+06		893390	3.356	0.893	1.552	0.644	0.999						1.3651e+07		893390	15.28	0.893	1.552	0.644	0.999							Conventional	0.448124	2.04033
	Conventional	0.39937	2.31116		2.26325e+07	4	4194304	5.396	0.785	1	1	1						9.03873e+06		4194304	2.155	0.785	1	1	1						5.23072e+07		4194304	12.471	0.785	1	1	1							Conventional	0.39937	2.31116
	Conventional	0.589059	1.18823		1.61774e+07	5	4194304	3.857	0.785	1	1	1						9.52946e+06		4194304	2.272	0.785	1	1	1						1.92225e+07		4194304	4.583	0.785	1	1	1							Conventional	0.589059	1.18823
	Conventional	0.260906	1.32835		1.9902e+07	6	4194304	4.745	0.785	1	1	1						5.19255e+06		4194304	1.238	0.785	1	1	1						2.64367e+07		4194304	6.303	0.785	1	1	1							Conventional	0.260906	1.32835
	Conventional	0.388132	3.40021		5.0237e+06	7	485522	10.347	0.786	1.692	0.591	0.95						1.94986e+06		485522	4.016	0.786	1.692	0.591	0.95						1.70816e+07		485522	35.182	0.786	1.692	0.591	0.95							Conventional	0.388132	3.40021
	Conventional	0.326009	1.84239		5.79971e+06	8	595514	9.739	0.65	2.126	0.47	0.85						1.89076e+06		595514	3.175	0.65	2.126	0.47	0.85						1.06853e+07		595514	17.943	0.65	2.126	0.47	0.85							Conventional	0.326009	1.84239
	Conventional	0.316552	1.51829		6.37436e+06	9	756870	8.422	0.581	2.343	0.427	0.834						2.01782e+06		756870	2.666	0.581	2.343	0.427	0.834						9.6781e+06		756870	12.787	0.581	2.343	0.427	0.834							Conventional	0.316552	1.51829
	Conventional	0.424025	1.76919		8.63771e+06	10	646874	13.353	0.867	1.119	0.893	0.958						3.6626e+06		646874	5.662	0.867	1.119	0.893	0.958						1.52818e+07		646874	23.624	0.867	1.119	0.893	0.958							Conventional	0.424025	1.76919
	Semi-Automated	0.190241	2.07695		2.07467e+06	11	105447	19.675	0.914	1.511	0.662	0.988						394688		105447	3.743	0.914	1.511	0.662	0.988						4.30899e+06		105447	40.864	0.914	1.511	0.662	0.988							Semi-Automated	0.190241	2.07695
	Semi-Automated	0.834963	3.23912		965437	12	108537	8.895	0.886	1.203	0.832	0.961						806104		108537	7.427	0.886	1.203	0.832	0.961						3.12717e+06		108537	28.812	0.886	1.203	0.832	0.961							Semi-Automated	0.834963	3.23912
	Semi-Automated	0.893151	3.52469		469456	13	68997	6.804	0.793	1.897	0.527	0.942						419295		68997	6.077	0.793	1.897	0.527	0.942						1.65469e+06		68997	23.982	0.793	1.897	0.527	0.942							Semi-Automated	0.893151	3.52469
	Semi-Automated	0.2045	2.13282		6.66387e+06	14	251154	26.533	0.675	1.854	0.539	0.885						1.36276e+06		251154	5.426	0.675	1.854	0.539	0.885						1.42128e+07		251154	56.59	0.675	1.854	0.539	0.885							Semi-Automated	0.2045	2.13282
	Semi-Automated	0.40947	2.18251		1.92148e+06	15	174300	11.024	0.909	1.344	0.744	0.982						786790		174300	4.514	0.909	1.344	0.744	0.982						4193658		174300	24.06	0.909	1.344	0.744	0.982							Semi-Automated	0.40947	2.18251
	Semi-Automated	0.237507	1.85784		1.04138e+07	16	576943	18.05	0.786	1.894	0.528	0.954						2.47335e+06		576943	4.287	0.786	1.894	0.528	0.954						1.93472e+07		576943	33.534	0.786	1.894	0.528	0.954							Semi-Automated	0.237507	1.85784
	Semi-Automated	0.0694856	0.779986		772071	17	36273	21.285	0.785	1	1	1						53647.8		36273	1.479	0.785	1	1	1						602204		36273	16.602	0.785	1	1	1							Semi-Automated	0.0694856	0.779986
	Semi-Automated	0.226533	6.09145		1.77207e+06	18	164859	10.749	0.837	1.674	0.597	0.969						401432		164859	2.435	0.837	1.674	0.597	0.969						1.07945e+07		164859	65.477	0.837	1.674	0.597	0.969							Semi-Automated	0.226533	6.09145
	Semi-Automated	0.292572	4.26289		4.9906e+06	19	242462	20.583	0.776	1.328	0.753	0.959						1.46011e+06		242462	6.022	0.776	1.328	0.753	0.959						2.12743e+07		242462	87.743	0.776	1.328	0.753	0.959							Semi-Automated	0.292572	4.26289
	Semi-Automated	0.707592	4.3835		7.95168e+06	20	594207	13.382	0.811	1.513	0.661	0.933						5.62655e+06		594207	9.469	0.811	1.513	0.661	0.933						3.48562e+07		594207	58.66	0.811	1.513	0.661	0.933							Semi-Automated	0.707592	4.3835
	Semi-Automated	0.722335	4.20432		4.08902e+06	21	276921	14.766	0.893	1.22	0.82	0.972						2.95364e+06		276921	10.666	0.893	1.22	0.82	0.972						1.71915e+07		276921	62.081	0.893	1.22	0.82	0.972							Semi-Automated	0.722335	4.20432
	Semi-Automated	0.162794	2.84383		1.44222e+06	22	72375	19.927	0.86	1.55	0.645	0.975						234785		72375	3.244	0.86	1.55	0.645	0.975						4.10142e+06		72375	56.669	0.86	1.55	0.645	0.975							Semi-Automated	0.162794	2.84383
	Semi-Automated	0.176658	1.16287		2.09737e+07	23	1363698	15.38	0.815	1.633	0.612	0.958						3.70517e+06		1363698	2.717	0.815	1.633	0.612	0.958						2.43897e+07		1363698	17.885	0.815	1.633	0.612	0.958							Semi-Automated	0.176658	1.16287
	Semi-Automated	0.210789	1.59997		1.30143e+07	24	844867	15.404	0.928	1.133	0.883	0.992						2.74328e+06		844867	3.247	0.928	1.133	0.883	0.992						2.08226e+07		844867	24.646	0.928	1.133	0.883	0.992							Semi-Automated	0.210789	1.59997
	Semi-Automated	0.231516	1.24601		8.3175e+06	25	545660	15.243	0.874	1.121	0.892	0.988	12.416					1.92563e+06		545660	3.529	0.874	1.121	0.892	0.988						1.03637e+07		545660	18.993	0.874	1.121	0.892	0.988							Semi-Automated	0.231516	1.24601
									40428	2.577		40428	10.654
													9.253
													9.907
													9.951
													8.905
													12.239
													4.467
													3.472
													7.752
													7.197
													7.454
													11.05
													15.38
													10.749
													20.583
													13.382
													14.766
													19.927
													19.675
													8.895
													6.804
													26.533
													11.024
													18.05
													21.285

## Sheet: Methylation PCA
TI Data	PC1	PC2	PC3	PC4	PC5	PC6	Dissociation	Diagnosis	Sample (Anonymised)
	-5.66207	11.185	33.6142	-26.5676	6.49568	-6.43298	Conventional	control	1		MANOVA
	-10.866	5.62911	9.23432	9.50286	-0.163695	6.52171	Conventional	control	2
	-6.0142	9.71948	22.5304	-20.9232	-0.00333615	-3.58504	Conventional	control	3
	-6.76992	9.38825	22.438	-12.1205	4.49335	-0.203557	Conventional	control	4
	-8.82618	7.61507	-23.2893	-40.227	-19.121	11.8817	Semi-Automated	control	5
	-2.89433	2.21599	11.1765	6.01726	1.87134	-4.28299	Semi-Automated	control	6
	-1.11471	6.07833	25.9992	-1.57239	7.5479	-10.9329	Semi-Automated	control	7
	-14.6261	-0.838876	-54.7906	-22.7418	90.3888	-15.734	Semi-Automated	control	8
	-8.8541	5.8429	10.0657	0.20705	-1.03421	-3.74658	Conventional	control	9
	-5.83039	7.1066	18.4219	7.43456	2.97731	1.22406	Conventional	control	10
	-8.899	-1.5366	-22.1153	11.8848	-4.21643	3.39118	Conventional	control	11
	9.11972	7.33147	20.7469	-3.65188	-0.594194	-15.9994	Conventional	control	12
	-6.66224	1.93066	3.6844	19.268	1.47334	-2.53007	Conventional	control	13
	-17.4387	4.58424	-46.1354	-27.0547	-25.8612	19.6546	Conventional	control	14
	-7.4885	0.647868	7.85841	7.2466	0.327351	0.407244	Conventional	control	15
	-12.0233	2.26499	8.82603	26.0149	3.33691	6.55436	Conventional	control	16
	-2.99206	8.45981	22.2916	-15.9723	1.71792	-1.57999	Conventional	control	17
	-2.80851	9.86436	10.8048	-38.3801	-6.53931	-4.171	Conventional	control	18
	200.63	31.5784	-7.29755	5.54766	6.74762	13.8814	Conventional	control	19
	24.3438	9.53978	-4.20744	-15.5188	-8.7359	-5.42753	Conventional	control	20
	2.62453	-4.38549	-8.56621	-8.34018	-11.0772	10.0106	Conventional	control	21
	-10.5284	-0.415015	-32.5975	8.03451	-11.0635	8.56448	Conventional	control	22
	-10.6037	0.303218	-32.6361	7.19351	-10.1697	12.1411	Conventional	control	23
	-8.81536	3.14065	1.41616	-5.08739	0.445741	-0.21162	Conventional	control	24
	-6.27342	6.35347	-18.5492	-25.9771	-12.5749	6.03521	Conventional	control	25
	30.3302	-186.902	9.86509	-9.02289	-0.229499	2.01996	Conventional	control	26
	16.735	-1.66761	-35.1855	17.2993	-30.2864	-82.6668	Conventional	control	27
	-7.29252	4.26187	14.1514	6.85042	-0.0791038	0.162821	Semi-Automated	control	28
	-8.65116	4.6268	3.42539	12.8939	3.92983	3.48303	Semi-Automated	control	29
	-14.2773	2.87023	-10.1182	4.70477	-2.75226	10.5107	Semi-Automated	control	30
	-10.6775	5.24887	10.6496	13.3211	2.21258	7.94116	Semi-Automated	control	31
	-12.4204	-0.554133	-41.757	14.3675	-10.6081	12.4495	Semi-Automated	control	32
	-9.62962	3.57248	6.537	14.8691	0.677915	4.821	Semi-Automated	control	33
	-8.35712	7.49839	7.84818	-3.13082	-1.53469	1.06655	Semi-Automated	control	34
	-13.2741	-4.97312	-5.13691	36.1989	7.84588	5.73011	Semi-Automated	control	35
	-2.14393	6.83565	3.94202	-9.72326	-0.818774	-4.94307	Semi-Automated	control	36
	-9.64363	-2.52926	-6.02249	44.1579	7.40166	11.2084	Semi-Automated	control	37
	-5.61695	4.43752	18.1066	19.6577	3.46762	2.59925	Semi-Automated	control	38
	-4.32928	10.6795	30.8106	-9.10082	2.70292	-4.56473	Semi-Automated	control	39
	-11.4785	2.99112	13.9603	2.4405	1.40177	4.75218	Semi-Automated	control	40
SC Data	PC1	PC2	PC3	PC4	PC5	PC6	Dissociation	Diagnosis	Sample
	-11.0179	0.202809	11.2453	11.1839	-13.5081	11.8384	Conventional	control	1		MANOVA
	-13.7681	15.7166	-4.35527	-11.1096	12.7061	2.86767	Conventional	control	2
	-4.96233	22.6402	-14.9461	-2.81101	-13.3096	20.768	Conventional	control	3
	-5.66997	24.9147	-16.1396	-3.12786	-11.4536	23.6163	Conventional	control	4
	-3.13819	21.1273	-8.5135	4.00025	-7.74807	27.8603	Conventional	control	5
	-8.62397	-9.93609	12.9493	15.8491	-25.2303	7.54205	Semi-Automated	control	6
	-3.37804	21.2433	-17.8486	-15.5009	13.7199	-3.45634	Semi-Automated	control	7
	2.27483	23.7159	-22.2049	-10.0276	-65.7615	-53.2042	Semi-Automated	control	8
	-12.8541	-13.1508	15.5008	4.98064	8.90011	-2.875	Conventional	control	9
	-2.35538	18.3122	-9.76501	-7.53032	2.4736	1.60245	Conventional	control	10
	-5.98061	-6.62572	9.98647	5.10171	-2.39135	-9.94686	Conventional	control	11
	-7.04736	14.8977	-9.9947	-10.2312	-2.08494	-1.97196	Conventional	control	12
	-13.6227	-7.96272	12.4913	6.34466	-6.9294	-1.15951	Conventional	control	13
	-17.5063	-9.36812	16.1683	4.78486	6.33057	-3.25995	Conventional	control	14
	-5.85821	18.5986	-8.11215	0.445579	-14.7864	7.4515	Conventional	control	15
	-6.3145	-27.1204	14.7595	5.10948	-0.104581	-6.99045	Conventional	control	16
	-10.201	-29.7905	21.8788	13.9909	-2.57858	-3.89742	Conventional	control	17
	-19.1102	0.33939	8.06993	-3.62662	18.7338	-0.561805	Conventional	control	18
	-4.23306	24.0899	-14.6466	-4.16593	-7.70023	15.4156	Conventional	control	19
	-6.50626	-20.912	27.7118	23.3451	-8.0557	17.017	Conventional	control	20
	-14.6691	-2.52929	2.88296	7.30443	6.79217	-7.57649	Conventional	control	21
	-4.07965	-29.6067	33.7381	25.8987	-12.9689	-2.16595	Conventional	control	22
	-13.8872	0.793146	4.71734	-6.63821	6.06544	-8.93933	Conventional	control	23
	-11.5621	7.56007	-6.2632	-13.5094	11.2685	-16.6462	Conventional	control	24
	-17.1651	-5.98037	11.1708	-3.7569	11.1161	-20.2491	Conventional	control	25
	-6.81717	16.195	-10.5895	-9.16085	-4.59138	-5.12497	Conventional	control	26
	-7.28343	7.21591	6.60455	4.48064	-8.52293	7.446	Conventional	control	27
	-2.03683	-129.601	-76.8009	-13.7356	-2.39008	8.61598	Conventional	control	28
	-13.5487	-10.5985	9.79855	-6.0431	16.7278	-27.8045	Conventional	control	29
	224.507	-18.8383	37.3051	-56.455	-6.33052	8.49835	Semi-Automated	control	30
	-4.73821	15.0104	-13.2205	-7.84713	11.1169	5.18242	Semi-Automated	control	31
	-16.3052	4.70696	2.48141	-5.13866	8.23194	-1.51099	Semi-Automated	control	32
	-15.2432	16.5255	-10.0982	-12.5949	10.1962	-4.20945	Semi-Automated	control	33
	-14.8478	11.0988	-5.7482	-13.1224	12.8308	-2.71934	Semi-Automated	control	34
	-3.84262	22.7828	-13.0796	-3.42365	-3.86136	13.0583	Semi-Automated	control	35
	-15.7237	-11.419	13.8239	-0.613545	18.6696	-11.0218	Semi-Automated	control	36
	-8.97419	-31.8631	26.6703	22.879	-14.2825	10.0963	Semi-Automated	control	37
	-14.7388	4.78503	1.24823	-11.0403	20.5391	-10.285	Semi-Automated	control	38
	-14.3519	2.89134	8.10713	0.224322	6.9105	5.11149	Semi-Automated	control	39
	-3.09997	18.1964	-8.80195	1.12426	-3.67794	20.2901	Semi-Automated	control	40
	-19.369	6.11628	3.68814	-4.16517	13.0851	6.76966	Semi-Automated	control	41
	157.651	25.626	-41.8696	78.3283	21.8537	-15.4713	Semi-Automated	control	42

## Sheet: Organoid Count
																																																887
Raw data																										885
Elapsed	B2, Image 1	B3, Image 1	B4, Image 1	B5, Image 1	B6, Image 1	B7, Image 1	C2, Image 1	C3, Image 1	C4, Image 1	C5, Image 1	C6, Image 1	C7, Image 1	D2, Image 1	D3, Image 1	D4, Image 1	D5, Image 1	D6, Image 1	D7, Image 1	E2, Image 1	E3, Image 1	E4, Image 1	E5, Image 1	E6, Image 1	E7, Image 1	E8, Image 1	B1	B2	B3	B4		C1	C2	C3	C4	C5	C6	D1	D2	D3	D4	D5	D6	E1	E2	E3	E4	E5	E6	B1
0	275	194	256	213	200	292	474	459	480	499	395	306	198	319	261	282	315	196	320	306	319	496	415	398	274	101	96	73	50		242	239	211	231	214	147	92	133	136	125	117	80	248	240	228	244	206		101
6	315	186	276	297	242	339	509	349	376	424	415	312	264	336	307	252	295	187	378	290	384	464	407	418	299	103	82	79	53		233	248	202	222	232	151	95	147	143	138	127	83	249	251	240	235	212		103
12	421	217	282	221	282	333	412	487	460	501	471	323	238	313	279	276	329	180	373	366	323	458	408	421	287	110	78	69	50		234	224	256	222	238	178	94	145	163	123	142	86	264	247	253	241	208		110
18	417	225	275	253	261	364	471	415	485	426	398	384	294	320	345	342	365	208	321	393	367	480	419	417	325	114	89	79	51		233	231	246	240	237	158	95	157	151	135	135	90	263	249	251	248	206		114
24	432	266	353	297	308	400	551	418	562	426	441	409	310	420	317	381	348	225	386	426	420	540	388	477	403	117	107	106	66		260	242	247	246	256	185	110	149	182	146	143	92	282	238	259	250	218		117
30	448	398	387	338	369	393	538	387	526	469	448	365	352	414	362	323	381	269	335	372	341	512	416	441	302	112	106	101	65		275	235	238	250	254	181	105	177	179	157	144	100	273	246	258	247	204		112
36	407	278	431	299	369	431	437	456	511	456	515	411	304	377	409	328	435	284	375	347	389	515	466	423	345	118	94	107	74		287	263	253	278	272	174	123	181	188	169	158	108	277	256	258	247	208		118
42	459	323	435	323	422	461	576	486	423	417	484	407	351	431	391	373	465	234	382	345	364	505	492	466	376	122	101	93	76		275	279	272	258	268	181	129	201	186	170	160	118	267	262	272	246	220		122
48	480	338	470	383	421	453	616	429	511	475	538	421	386	475	396	389	464	265	451	447	382	553	498	483	315	95	108	102	97		261	302	245	265	298	173	130	197	190	174	175	119	261	266	271	250	230		95
54	528	373	531	372	454	503	570	453	500	468	470	442	387	522	447	428	492	271	385	348	403	559	487	474	372	138	114	120	82		281	303	273	299	298	188	145	217	219	183	193	130	305	274	279	246	218		138
60	562	407	568	454	505	502	599	456	570	449	551	458	378	441	462	458	486	269	398	447	465	575	526	477	411	138	117	129	81		312	303	289	311	290	196	164	220	231	203	194	133	285	276	284	267	234		138
66	577	440	510	469	482	566	544	456	520	484	577	431	418	501	446	482	517	294	459	467	412	547	457	494	358	133	133	129	109		305	364	304	318	317	217	173	242	233	208	200	143	278	282	271	267	242		133
72	612	478	524	531	509	609	663	469	483	481	568	479	458	561	466	473	516	294	411	433	408	589	518	472	334	111	149	127	103		318	336	325	316	333	212	170	247	249	222	219	146	302	299	284	263	256		111
78	608	481	565	524	536	513	644	495	563	507	537	464	460	577	454	479	516	293	489	400	411	533	527	461	317	140	147	134	114		357	359	322	351	343	222	188	259	253	236	220	165	301	292	297	289	271		140
84	625	488	576	487	528	584	588	507	524	553	584	501	436	552	454	437	490	278	458	416	438	584	484	441	353	129	141	141	124		337	370	326	332	336	249	198	256	252	240	230	173	308	301	275	279	261		129
90	679	543	588	544	596	651	663	593	554	612	674	554	477	593	506	483	486	282	533	519	432	547	517	560	404	117	150	147	123		385	388	338	332	332	248	206	274	254	244	233	182	323	307	301	279	254		117
96	685	565	612	528	611	658	608	618	644	670	607	581	485	577	516	458	503	273	502	514	437	588	502	479	426	126	157	173	133		391	411	364	367	369	273	208	265	265	233	236	187	334	310	289	283	258		126
102	608	572	630	488	615	599	608	505	572	636	573	561	461	517	514	455	466	261	498	413	404	579	478	473	418	128	174	151	139		404	401	351	338	379	281	214	279	278	230	247	183	339	314	312	284	261		128
108	668	513	621	520	576	596	558	564	620	625	562	540	453	475	461	461	472	237	433	468	396	548	479	460	365	142	160	175	138		391	391	349	376	375	293	220	269	262	237	248	194	323	321	302	293	275		142
114	595	557	519	504	569	637	570	588	592	646	565	597	437	465	452	410	442	228	403	423	387	538	441	378	400	175	169	169	145		418	383	370	377	387	298	221	285	265	245	244	199	334	316	290	278	274		175
120	643	493	564	491	555	648	588	618	580	633	620	582	501	447	459	436	447	222	477	495	392	519	457	442	387	157	180	166	150		424	395	360	364	376	299	227	273	261	233	248	206	320	324	302	288	277		157
126	641	489	517	501	519	614	645	552	567	603	613	535	426	435	438	404	473	221	450	422	384	488	401	380	371	151	168	192	152		417	394	349	363	382	307	228	270	263	220	245	213	325	300	286	271	274		151
132	570	446	510	451	523	619	535	549	581	575	659	516	461	415	433	397	444	204	458	413	361	489	437	412	355	169	178	180	151		404	389	365	358	379	314	228	271	258	239	249	209	322	292	288	274	273		169
138	591	485	490	463	488	581	555	539	560	543	598	550	427	464	431	381	414	198	419	393	393	483	437	393	336	172	179	200	168		397	380	337	369	367	306	225	261	263	226	239	206	307	313	277	281	259		172
144																										192	198	209	171		390	380	333	365	376	320	217	261	267	223	236	212	294	288	267	255	254		192
150																										151	200	198	174		385	354	326	343	355	301	209	252	246	210	231	193	271	291	257	263	255		151
156																										172	200	212	174		386	319	321	336	347	280	205	242	247	200	225	197	275	263	250	253	249		172
162																										177	196	196	180		371	316	302	345	352	290	203	220	237	190	229	187	265	261	239	256	249		177
168																										191	194	218	185		361	312	296	337	336	298	206	236	234	195	224	184	252	256	227	235	222		191
174																										189	191	194	182		352	312	290	328	320	282	196	232	226	205	225	181	247	237	230	238	218		189
180																										177	195	207	199		339	289	280	300	328	298	191	233	226	197	216	182	247	246	227	222	222		177
																										203	187	215	202		331	301	287	310	331	303	196	228	225	186	208	174	242	232	224	231	218		203
Averaged data
Elapsed	884 Duocy	884 Duo	885 Duocy	885 Duo	887 duocy	887 duo	920	926	928	920 duocy	926 duocy	928 duocy	t991 duo 100 mg/ml	t993 duo 100 mg/ml	t995 duo 100 mg/ml	t991 duo 100 mg/ml	t993 duo 100 mg/ml	t995 duo 100 mg/ml
0	238.333	435.5	80	214	90	214	7	25.75	54	18.8	18	19	100	119.6	148.857	166.333	94.25	113.667
6	275.833	397.5	79.25	214.667	88	214.667	5	26.5	52	18.8	17.2	19	85.6667	111.4	123.857	146.667	92	78.6667
12	292.667	442.333	76.75	225.333	85.6667	225.333	5.75	27.25	54	19.4	17.4	20	62.6667	105.4	109.571	133.5	91.25	65.3333
18	299.167	429.833	83.25	224.167	94	224.167	7	24	53	18.6	17.4	18.6667	60	103.6	111.429	134.833	97	64.3333
24	342.667	467.833	99	239.333	110	239.333	5.75	23	52	18	18	18.6667	59.6667	100.8	107.429	124	92	57.1667
30	388.833	455.5	96	238.833	106.333	238.833	7.75	26.75	53	16	17.4	18	61.3333	103.2	107.857	121.167	96	61.3333
36	369.167	464.333	98.25	254.5	106.333	254.5	6.25	23.25	58	16.6	18.4	19	55.3333	99.6	105.286	117.333	87.75	59.3333
42	403.833	465.5	98	255.5	105.333	255.5	6.5	22.75	53.5	16.4	18.2	20.6667	56	100	103.571	114	89.75	59.8333
48	424.167	498.333	100.5	257.333	101.667	257.333	7.5	26.75	53	17.4	18.6	20.6667	53.3333	99.2	93.8571	119	88	66.8333
54	460.167	483.833	113.5	273.667	124	273.667	9	29.25	47.5	16.2	16.8	18.6667	59.6667	101	90.5714	124.833	96.75	60.3333
60	499.667	513.833	116.25	283.5	128	283.5	9.5	23.5	50	16.2	19	21.3333	56	103.4	90.5714	116.833	93	53.1667
66	507.333	502	126	304.167	131.667	304.167	9.5	23	57.5	17.4	20	23	58	102	91.8571	122.5	93	56.6667
72	543.833	523.833	122.5	306.667	129	306.667	9.75	20.75	54	17	20.8	21.6667	55.6667	97.6	86	114.833	93.75	61
78	537.833	535	133.75	325.667	140.333	325.667	9.75	22.75	56	17.4	21.6	18	54.3333	103.4	87.8571	114.333	94	58.8333
84	548	542.833	133.75	325	137	325	11.75	23	69	16	23	22.6667	53.3333	104	98.2857	112.833	94	58.1667
90	600.167	608.333	134.25	337.167	138	337.167	11.75	24.75	54	16	26.4	24.6667	56.3333	102	89.4286	115	95.5	60.1667
96	609.833	621.333	147.25	362.5	152	362.5	11	26	70.5	15.6	27	24	53	94.4	85.7143	109.333	95.25	61.8333
102	585.333	575.833	148	359	151	359	14.25	23.75	59.5	15	28.6	25.3333	58.6667	100.6	88.5714	109.667	90.5	62.8333
108	582.333	578.167	153.75	362.5	159	362.5	11.5	24.25	72.5	16	30.2	23	56	98.6	100	111.333	94	63.6667
114	563.5	593	164.5	372.167	171	372.167	12.25	25.5	77	16	30	24	53.6667	100.4	99.4286	109.833	93.75	60.8333
120	565.667	603.5	163.25	369.667	167.667	369.667	13	24.25	67	16.8	31.2	21	57.3333	100	99	113	92.25	65.3333
126	546.833	585.833	165.75	368.667	170.333	368.667	14	24.75	68	15.2	31.8	26	58.6667	102.4	94.8571	114.167	96.5	67.5
132	519.833	569.167	169.5	368.167	175.667	368.167	12	26.75	74	17	32.2	25	52	97.6	96.8571	117.333	95.25	69.6667
138	516.333	557.5	179.75	359.333	183.667	359.333	11.5	25.25	81	16.2	31	28.3333	54	104.8	95.1429	119.333	97.75	68
[truncated: 59 more columns]

## Sheet: Organoid Area
				Raw data
Vessel Name: T884		Duocy						Duop						TI						SC							DuoCy	885				Duo	885					TI	885					SC	885
	Elapsed	B2, Image 1	B3, Image 1	B4, Image 1	B5, Image 1	B6, Image 1	B7, Image 1	C2, Image 1	C3, Image 1	C4, Image 1	C5, Image 1	C6, Image 1	C7, Image 1	D2, Image 1	D3, Image 1	D4, Image 1	D5, Image 1	D6, Image 1	D7, Image 1	E2, Image 1	E3, Image 1	E4, Image 1	E5, Image 1	E6, Image 1	E7, Image 1	E8, Image 1	B1	B2	B3	B4	B5	C1	C2	C3	C4	C5	C6	D1	D2	D3	D4	D5	D6	E1	E2	E3	E4	E5	E6
	0	3551.25	2737.65	2375.63	2306.72	3008.11	2536.76	6291.19	6916.45	8556.88	7355.03	6047.94	10505.7	10011.1	5751.79	4033.93	4504.02	4749.05	3297.73	3636.84	3376.85	3175.76	3004.17	2603.39	3139.11	2928.11		5351.57	6050.49	9031.67		5998.62	7434.58	6712.26	6505.88	6287.9	5706.44	8440.6	7709.5	5707.42	7856.78	4310.6	3864.91	7804.02	8181.49	8499.92	7223.14	6652.65	13662
	6	3338.24	2835.34	2456.58	2099.08	2858.93	2351.22	6023.66	7871.61	9824.46	8121.92	6056.95	9189.85	7876.21	5499.25	3758.89	5014.1	4859.02	3523.53	3358.77	3535.93	2941.65	3144.56	2598.47	3045.12	2808.04		5800.74	6109.15	8676.33		6035.8	7157.57	6731.04	6419.55	6010.12	5055.74	8471.49	7200.14	5670.08	7372.44	4318.7	3906.25	7818.58	7771.72	8294.24	7355.91	6732.74	9130.97
	12	2840.1	2568.62	2373.57	2450.1	2756.1	2360.77	7032.71	6651.01	8408.15	7327.96	5160.57	7879.14	8746.75	5510.17	3988.26	4710.52	4764.12	3602.43	3391.62	3199	3273.09	3177.34	2636.94	3093.74	2954.6		5808.65	6451.3	8945.69		6116.38	7565.68	6055.9	6474.91	5813.26	4433.57	8564.84	7441.2	5469.9	7977.66	4285.13	3944.42	7715.37	7869.42	8101.04	7224.4	6945.23	11145.4
	18	2852.72	2833.24	2573.23	2377.04	3123.4	2320.03	6556.44	7093.6	8340.43	8124.85	5764.01	6787.97	7579.92	5831.66	3718.28	4253.43	4537.4	3457.62	3609.22	3000.97	3007.59	3203.73	2594.24	3097.42	2761.01		5378.82	6158.11	8923.38		6228.27	7765.04	6317.67	6232.14	5949.98	4708.48	8692.53	7307.42	5785.39	7681.24	4589.62	3909.21	7841.17	7858.58	8234.25	7362.58	7044.25	11509
	24	2961.68	2752.55	2621.69	2519.75	2979.46	2524.73	6208.79	6876.11	6528.28	8952.07	5707.2	5734.88	7374.06	5028.99	4108.72	4256.76	4772.74	3516.56	3433.39	2986.51	2899.71	3040.32	2744.42	2909.4	2672.78		4946.23	5870.47	7641.63		5978.72	7553.96	6461.22	6383.55	6010.14	4625.05	8038.77	7977.46	5721.55	7707.82	5182.3	4138.99	7460.69	8374.43	8087.44	7501.12	6877.42	7672.64
	30	3060.36	2381.5	2645.09	2521.51	2801.65	2451.94	5954.1	7228.08	7063.25	7758.16	5840.19	5590.88	6672.83	5206.11	4108.74	4748.71	4806.95	3274.87	3750.95	3119.85	3241.75	3146.29	2620.68	3064.58	2930.57		5121.02	5970.31	7984.1		5949.55	7751.48	6528.09	6356.57	5709.63	4436.67	8349.95	7070.86	5823.55	7518.9	5053.71	4351.15	7599.05	8135.74	8069.95	7592.84	7104.9	5863.4
	36	3330.51	3069.99	2626.73	2798.12	3029.65	2560.47	7014.03	6946.94	7316.44	6627.6	5526.62	5330.5	7636.05	5988.75	4074.33	5046.93	4506.23	3348.88	3542.95	3271.08	3114.49	3154.47	2671.8	3151.95	2726.04		5233.73	5645.82	7135.92		5963.3	7354.65	6541.73	6196.78	5672.05	4618.41	7681.15	7357.95	5931.35	7565.08	5411.02	4346.89	7523.58	7860.28	8132.33	7584.51	7119.07	5431.59
	42	3268.85	3002.26	3004.9	2892.68	3007.24	2503.73	6389.88	7021.07	8798.15	8765.5	5970.74	5769.82	6996.67	5662.81	4479.2	4792.88	4503.4	4000.55	3357.19	3468.27	3173.83	3301.52	2632.63	3097.89	2716.24		5442.76	6154.33	7095.05		6129.09	7323.72	6234.19	6389.33	5836.35	4623.54	7822.93	7032.2	6348.44	7802.9	5580.34	4472.03	7753.03	7929.48	7949.81	7759.38	6903.24	5366.7
	48	3267.8	3168.3	3120.97	3003.63	3314.55	2585.32	6087.27	7638.13	7784.51	8336.13	5749.44	6068.61	6777.57	5587.1	4746.43	5006.91	4835.5	3910.59	3206.99	3146.47	3321.86	3247.61	2692.53	3142.29	2970.09		5283.54	5922.18	6369.11		6354.91	7081.66	6666.47	6353.31	5791.49	4831.81	8017.47	7638.04	6714.25	8062.26	5561.95	4731.81	7957.94	8052.38	8058.61	7915.67	6807.65	5887.31
	54	3178.91	3356.97	3062.8	3188.84	3378.47	2659.74	6750.12	7675.74	7962.49	8270.01	6611.48	5732.52	6952.31	5484.66	4723.35	5107.6	4961.44	4067.21	3434.58	3607.32	3455.47	3312.8	2874.26	3175.25	3017.72		5181.75	5781.87	6831.79		6250.48	7075.77	6478.51	6021.96	5734.46	4617.13	7744.86	7490.68	6396.74	8193.73	5885.29	4852.52	7369.82	8018.57	8055.22	8192.22	7155.6	5573.48
	60	3291.47	3294.16	3160.82	3193.53	3509.48	2727.46	6669.2	8269.35	7853.93	9634.67	6502.57	6221.09	7263.99	6343.39	4959.92	5155	5309.44	4514.32	3492.68	3366.29	3235.8	3427.82	2834.46	3274.64	2853.48		5111.94	5398.88	7039.7		6033.01	7214.67	6392.24	6145.52	5993.57	4574.87	7443.35	7772.18	6536.37	7988.43	6185.06	5140.99	7734.63	8090.36	8145.35	7958.57	7105.52	5620.89
	66	3406.53	3474.71	3485.46	3451.2	3725.72	2792.12	7557.84	8924.39	8765.5	8874.67	6772.35	6627.85	7108.78	6217.14	5599.37	5437.21	5288.22	4520.97	3381.53	3338.01	3660.16	3582.1	3091.05	3374.17	3285.68		4814.78	5601.6	6140.3		6172.2	6761.01	6372.31	6145.47	5914.93	4536.2	7558.52	7698.01	7058.42	8243.24	6602.64	5343.43	8209.59	8300.52	8623.38	8223.45	7152.53	5569.05
	72	3387.15	3679.43	3704.95	3552.75	3890.69	2813.12	7130.78	8965.11	9695.95	9709	7344.7	6595.64	6979.85	6150.66	5972.41	6055.1	5815.64	4793.62	3694.02	3695.59	3926.59	3610.03	3195.97	3716.17	3497.25		4804.75	5626.02	6108.74		6207.24	7214.91	6230.13	6321.48	5898.92	4696.34	7912.77	8196.38	7252.59	8494.7	6556.18	5670.36	7917.83	8345.73	8555.27	8816.43	7267.68	5226.74
	78	3505.36	3824.43	3820.18	3813.23	4181.39	3124.47	7558.32	9079.09	9203.77	9503.01	8042.76	7182.98	7310.7	6383.82	6678.19	6446.18	6327.18	5348.24	3508.56	4127.56	4369.36	4222.51	3383.36	4007.16	3857.97		4798.07	5452.4	5796.13		6163.38	7225.83	6381.87	6340.49	5962.01	4699.55	7886.05	8520.35	7531.01	8609.09	7157.29	5764.96	8274.77	8774.37	8638.53	8556.52	7259.79	5246.41
	84	3743.88	4215.91	4065.57	4526.28	4518.3	3114.64	8312.53	9491.93	9471.56	9241.25	8055.89	7041.25	8058.14	7379.29	7457.06	7514.16	7389.57	6037.53	3832.41	4226.55	4397.1	4217.74	3805.45	4294.81	3789.76		5060.73	5436.3	5796.86		6472.34	7216.73	6532.43	6573.13	6323.1	4749.22	7995.32	9228.22	8318.42	9137.52	7644.88	5923.09	8365.53	8983.25	9458.37	9266.85	7862.88	5346.21
	90	3802.74	4452.28	4469.89	4596.24	4572.86	3183.17	8221.64	8994.36	10123.4	9073.13	7646.9	6986.36	7929.72	7267.97	7341.37	7479.39	8071.06	6655.07	3630.57	3915.09	4890.28	4732.89	3904.96	3936.32	3952.14		4956.94	5414.82	5706.98		6213.35	7259.94	6838.27	6842.06	6512.98	4779.95	8347.82	9595.44	8981.65	9723.32	8166.88	6351.33	8315.88	9293.99	9189.41	9725.73	8573.72	5364.44
	96	4093.31	4802.03	4861.86	5180.02	4970.51	3380.87	9535.77	8905.59	9522.33	8991.72	9187.22	7089.67	8437.01	8162.07	8157.04	8839	8549.75	7607.52	4010.02	4243.52	5317.29	4963.38	4351.79	4832.71	4183.66		5040.01	5095.32	5668.49		6496.74	7363.71	6848.23	6784.97	6429.21	4799.33	8910.33	10892.8	9805.33	11005.1	8988.36	6928.2	8690.53	9528.02	9978.43	10234.5	8936.96	5421.9
	102	4786.33	5108.39	5123.33	6097.79	5472.6	3982.32	9837.15	11022.9	11272	9882.82	10401.8	7900.43	9915.23	9785.49	8966.97	9837.16	10119.1	8977.43	4229.53	5376.85	6181.12	5523.99	4763.37	5335.57	4638.95		4780.02	5384.36	5680.4		6642.43	7985.07	7122.09	7418.81	6646.36	4917.53	9680.67	11653.2	10322.1	12320	9593.31	7803.08	8954.43	9956.28	9852.8	10831.4	9488.42	5693.61
	108	4668.66	6072.55	5687.12	6423.32	6367.78	4316.22	11232.8	11117.6	11390.5	10636.6	11073.9	8546.97	10730.8	11267.7	10937.2	10569.6	10951.2	10880	4859.98	5337.29	6710.56	6143.35	5175.03	5882.35	5513.33		4986.93	5391.19	5715.9		7060.8	8496.55	7755.5	7485.63	6849.92	5039.88	10125.6	13396	12029.9	13232.8	10751.7	8455.75	9723.72	10149.5	10738.2	11225	9639.43	5926.13
	114	5456.33	6150.15	7246.06	7180.14	7021.08	4386.56	11628.3	11176.7	12868.9	11288.4	12211.1	8354.63	11996.7	12669.1	12252.4	13165.4	12821.4	12556.8	5561.9	6188.37	7519.31	6725.96	6077.86	7505.67	5513		5237.2	5596.27	5702.37		7271.82	9265.55	7838.15	7858.85	7384.29	5270.82	10944.7	13983.7	12919.1	14069	12125	9137.85	10020.4	10678.6	12336	12635.1	10394.3	6347.45
	120	5384.46	7547.92	7447.72	8577.99	7939.24	4756.43	12436.2	11453.4	13931.4	12555.6	12148	9447.47	11364.9	14106.3	13148.9	13378.5	13691.6	14111.9	5251.42	5991.23	8156.93	7698.02	6429.6	7308.88	6002.43		5308.6	5634.48	5869.16		7492.31	9459.17	8420.9	8663.88	7854.89	5511.15	11735.5	15953.5	14432	15950	13239.1	9769.85	11004.6	11195.5	12004.9	13030.4	10884.2	6652.88
	126	5919.29	8381.74	8811.93	8821.02	9217.72	5317.47	12132.6	13295.3	15465.9	13810.8	12803	10676.3	14054.1	15373.8	14585.1	15577.4	13998.9	15480.4	5844.98	7404.37	8989.37	8652.72	8123.29	9214.24	6934.63		5609.98	5651.47	5963.98		8130.43	10308.1	9354.14	9187.97	8368.93	5791.73	12693.7	17475.8	15549.4	18137	14760.6	10500.2	11439.6	12433.5	13501.1	14510.7	11776.6	7463.5
	132	7098.18	10121.2	9818.32	11291.9	10261.3	5846.69	15244.5	14388.5	15870.8	15180.1	12552.6	12547.9	13565.1	17308.9	15251	16478.4	15991.4	18435	6322.38	8333.03	10827	9866.41	8416.51	9506.84	8175.99		5626.82	5952.34	6081.96		8773.22	11254.2	9560.07	10072	9100.62	5993.97	13891	18750.6	16789	18146.2	15886.4	11804	12170.4	13794.6	14271.2	15234.8	12679.2	7411.94
	138	7346.39	10221	11283.1	11857.6	12087.7	6854.72	15722.8	14923.7	16986.5	16297.1	14242.1	12102.7	15210.6	16505.5	15846.8	18015.5	18486.5	20307.8	7410.2	9915.67	11243	11421.1	9472.95	11364	9500.22		5771.02	5949.15	5907.72		9445.28	12286.2	11117.3	10385.4	9918.77	6518.14	15287.1	20460.4	17628.8	20407.8	18107.8	13008.5	13520.9	13664.4	16014	15518.8	14148.1	8093.17
	144																											6013.71	6160.83	6322.7		10501.8	13277.5	11859.7	11436.9	10618.4	6942.49	17314	21662.4	18289.2	21340.2	19468.2	14062.1	15450.2	15375	17942.2	18217.3	15724	8931.63
	150																											6024.31	6442.85	6385.76		11121.5	15200	13105.7	12742.1	11962.1	7629.97	19318.3	24152	21359.7	24437.3	21887	16970.5	17262.5	16021.2	19849.6	18983	16297.6	9378.72
	156																											6329.85	6475.01	6540.59		12256.4	17978.6	14336.3	13967.6	13166.7	8638.78	21389	26926	22839.8	27838.5	24419.3	18389.8	18176.5	18937.4	21848.4	21113.8	17598.9	9826.92
	162																											6673.51	7011.23	6890.14		13543.5	19739.8	16463.3	14738.8	13990	9154.72	23293.8	30923	25407.1	30329.3	25635.2	20986.5	20284.5	20526.6	24563.4	20763.3	19118.7	11068.2
	168																											7087.58	7125.06	6829.89		15125	20996.4	18176.9	16417.4	15771.3	9530.49	24449.5	29369.7	26713.9	30681.9	26929.1	22650.2	22559.7	21658.5	26913.2	24891.8	23712.6	11247.5
	174																											7408.02	8083.92	7283.69		16272	21898.2	19501.2	17729.2	17143.6	10734.8	26563	30102	28178.8	29542	28056.1	24238.9	23322.8	26440.3	27627	26037.3	25447.9	11976
	180																											7880.3	8338.54	7505.16		17878.3	24677.5	21254.8	19884	17972.4	10962.7	28440.2	31536	28993.9	31184.8	29649.7	25350.1	25944.8	26415.2	28913.1	28464.7	24750.5	13119.9
	186																											8421.79	8408.38	7849.75		19167.4	24146.9	21390.3	19678.3	18367.1	11818.8	28118.7	32408.5	29454	33669.2	31448.7	27812	27118.5	28406.7	30115.9	27754.2	27394.5	15072
	192
	198
	204
	210
	216
	222
	228
	234
	240
	246
	252
				Minima adjusted data
Normalised																											DuoCy					Duo						TI						SC
Date Time	Elapsed	B2, Image 1	B3, Image 1	B4, Image 1	B5, Image 1	B6, Image 1	B7, Image 1	C2, Image 1	C3, Image 1	C4, Image 1	C5, Image 1	C6, Image 1	C7, Image 1	D2, Image 1	D3, Image 1	D4, Image 1	D5, Image 1	D6, Image 1	D7, Image 1	E2, Image 1	E3, Image 1	E4, Image 1	E5, Image 1	E6, Image 1	E7, Image 1	E8, Image 1	elapsed	B2	B3	B4	B5	C1	C2	C3	C4	C5	C6	D1	D2	D3	D4	D5	D6	E1	E2	E3	E4	E5	E6
	0	2840.1	2381.5	2373.57	2099.08	2756.1	2320.03	5954.1	6651.01	6528.28	6627.6	5160.57	5330.5	6672.83	5028.99	3718.28	4253.43	4503.4	3274.87	3206.99	2986.51	2899.71	3004.17	2594.24	2909.4	2672.78	0	4780.02	5095.32	5668.49		5949.55	6761.01	6055.9	6021.96	5672.05	4433.57	7443.35	7032.2	5469.9	7372.44	4285.13	3864.91	7369.82	7771.72	7949.81	7223.14	6652.65	5226.74
	6	2840.1	2381.5	2373.57	2099.08	2756.1	2320.03	5954.1	6651.01	6528.28	6627.6	5160.57	5330.5	6672.83	5028.99	3718.28	4253.43	4503.4	3274.87	3206.99	2986.51	2899.71	3144.56	2594.24	2909.4	2672.78	6	4780.02	5095.32	5668.49		5949.55	6761.01	6055.9	6021.96	5672.05	4433.57	7443.35	7032.2	5469.9	7372.44	4285.13	3906.25	7369.82	7771.72	7949.81	7355.91	6732.74	5226.74
	12	2840.1	2381.5	2373.57	2450.1	2756.1	2320.03	5954.1	6651.01	6528.28	6627.6	5160.57	5330.5	6672.83	5028.99	3718.28	4253.43	4503.4	3274.87	3206.99	2986.51	2899.71	3177.34	2594.24	2909.4	2672.78	12	4780.02	5095.32	5668.49		5949.55	6761.01	6055.9	6021.96	5672.05	4433.57	7443.35	7032.2	5469.9	7977.66	4285.13	3944.42	7369.82	7869.42	7949.81	7224.4	6945.23	5226.74
	18	2852.72	2381.5	2573.23	2377.04	3123.4	2320.03	5954.1	7093.6	6528.28	6627.6	5764.01	5330.5	6672.83	5028.99	3718.28	4253.43	4503.4	3274.87	3206.99	2986.51	2899.71	3203.73	2594.24	2909.4	2672.78	18	4780.02	5095.32	5668.49		5949.55	6761.01	6317.67	6021.96	5672.05	4708.48	7443.35	7032.2	5785.39	7681.24	4589.62	3909.21	7369.82	7858.58	7949.81	7362.58	7044.25	5226.74
	24	2961.68	2381.5	2621.69	2519.75	2979.46	2524.73	5954.1	6876.11	6528.28	6627.6	5707.2	5330.5	6672.83	5028.99	4108.72	4256.76	4503.4	3274.87	3206.99	2986.51	2899.71	3040.32	2744.42	2909.4	2672.78	24	4780.02	5095.32	5668.49		5949.55	6761.01	6461.22	6021.96	5672.05	4625.05	7443.35	7032.2	5721.55	7707.82	5182.3	4138.99	7369.82	8374.43	7949.81	7501.12	6877.42	5226.74
	30	3060.36	2381.5	2645.09	2521.51	2801.65	2451.94	5954.1	7228.08	7063.25	6627.6	5840.19	5330.5	6672.83	5206.11	4108.74	4748.71	4503.4	3274.87	3206.99	3119.85	3241.75	3146.29	2620.68	3064.58	2930.57	30	4780.02	5095.32	5668.49		5949.55	6761.01	6528.09	6021.96	5672.05	4436.67	7443.35	7032.2	5823.55	7518.9	5053.71	4351.15	7369.82	8135.74	7949.81	7592.84	7104.9	5226.74
	36	3330.51	3069.99	2626.73	2798.12	3029.65	2560.47	7014.03	6946.94	7316.44	6627.6	5526.62	5330.5	7636.05	5988.75	4074.33	5046.93	4503.4	3348.88	3206.99	3271.08	3114.49	3154.47	2671.8	3151.95	2726.04	36	4780.02	5095.32	5668.49		5963.3	6761.01	6541.73	6021.96	5672.05	4618.41	7443.35	7032.2	5931.35	7565.08	5411.02	4346.89	7369.82	7860.28	7949.81	7584.51	7119.07	5226.74
	42	3268.85	3002.26	3004.9	2892.68	3007.24	2503.73	6389.88	7021.07	8798.15	8765.5	5970.74	5769.82	6996.67	5662.81	4479.2	4792.88	4503.4	4000.55	3206.99	3468.27	3173.83	3301.52	2632.63	3097.89	2716.24	42	4780.02	5095.32	5668.49		6129.09	6761.01	6234.19	6021.96	5836.35	4623.54	7443.35	7032.2	6348.44	7802.9	5580.34	4472.03	7369.82	7929.48	7949.81	7759.38	6903.24	5226.74
	48	3267.8	3168.3	3120.97	3003.63	3314.55	2585.32	6087.27	7638.13	7784.51	8336.13	5749.44	6068.61	6777.57	5587.1	4746.43	5006.91	4835.5	3910.59	3206.99	3146.47	3321.86	3247.61	2692.53	3142.29	2970.09	48	4780.02	5095.32	5668.49		6354.91	6761.01	6666.47	6021.96	5791.49	4831.81	7443.35	7638.04	6714.25	8062.26	5561.95	4731.81	7369.82	8052.38	8058.61	7915.67	6807.65	5226.74
	54	3178.91	3356.97	3062.8	3188.84	3378.47	2659.74	6750.12	7675.74	7962.49	8270.01	6611.48	5732.52	6952.31	5484.66	4723.35	5107.6	4961.44	4067.21	3434.58	3607.32	3455.47	3312.8	2874.26	3175.25	3017.72	54	4780.02	5095.32	5668.49		6250.48	6761.01	6478.51	6021.96	5734.46	4617.13	7443.35	7490.68	6396.74	8193.73	5885.29	4852.52	7369.82	8018.57	8055.22	8192.22	7155.6	5226.74
	60	3291.47	3294.16	3160.82	3193.53	3509.48	2727.46	6669.2	8269.35	7853.93	9634.67	6502.57	6221.09	7263.99	6343.39	4959.92	5155	5309.44	4514.32	3492.68	3366.29	3235.8	3427.82	2834.46	3274.64	2853.48	60	4780.02	5095.32	5668.49		6033.01	6761.01	6392.24	6145.52	5993.57	4574.87	7443.35	7772.18	6536.37	7988.43	6185.06	5140.99	7734.63	8090.36	8145.35	7958.57	7105.52	5226.74
	66	3406.53	3474.71	3485.46	3451.2	3725.72	2792.12	7557.84	8924.39	8765.5	8874.67	6772.35	6627.85	7108.78	6217.14	5599.37	5437.21	5288.22	4520.97	3381.53	3338.01	3660.16	3582.1	3091.05	3374.17	3285.68	66	4780.02	5095.32	5668.49		6172.2	6761.01	6372.31	6145.47	5914.93	4536.2	7558.52	7698.01	7058.42	8243.24	6602.64	5343.43	8209.59	8300.52	8623.38	8223.45	7152.53	5226.74
	72	3387.15	3679.43	3704.95	3552.75	3890.69	2813.12	7130.78	8965.11	9695.95	9709	7344.7	6595.64	6979.85	6150.66	5972.41	6055.1	5815.64	4793.62	3694.02	3695.59	3926.59	3610.03	3195.97	3716.17	3497.25	72	4780.02	5095.32	5668.49		6207.24	7214.91	6230.13	6321.48	5898.92	4696.34	7912.77	8196.38	7252.59	8494.7	6556.18	5670.36	7917.83	8345.73	8555.27	8816.43	7267.68	5226.74
	78	3505.36	3824.43	3820.18	3813.23	4181.39	3124.47	7558.32	9079.09	9203.77	9503.01	8042.76	7182.98	7310.7	6383.82	6678.19	6446.18	6327.18	5348.24	3508.56	4127.56	4369.36	4222.51	3383.36	4007.16	3857.97	78	4780.02	5095.32	5668.49		6163.38	7225.83	6381.87	6340.49	5962.01	4699.55	7886.05	8520.35	7531.01	8609.09	7157.29	5764.96	8274.77	8774.37	8638.53	8556.52	7259.79	5246.41
	84	3743.88	4215.91	4065.57	4526.28	4518.3	3114.64	8312.53	9491.93	9471.56	9241.25	8055.89	7041.25	8058.14	7379.29	7457.06	7514.16	7389.57	6037.53	3832.41	4226.55	4397.1	4217.74	3805.45	4294.81	3789.76	84	4780.02	5095.32	5668.49		6472.34	7216.73	6532.43	6573.13	6323.1	4749.22	7995.32	9228.22	8318.42	9137.52	7644.88	5923.09	8365.53	8983.25	9458.37	9266.85	7862.88	5346.21
	90	3802.74	4452.28	4469.89	4596.24	4572.86	3183.17	8221.64	8994.36	10123.4	9073.13	7646.9	6986.36	7929.72	7267.97	7341.37	7479.39	8071.06	6655.07	3630.57	3915.09	4890.28	4732.89	3904.96	3936.32	3952.14	90	4780.02	5095.32	5668.49		6213.35	7259.94	6838.27	6842.06	6512.98	4779.95	8347.82	9595.44	8981.65	9723.32	8166.88	6351.33	8315.88	9293.99	9189.41	9725.73	8573.72	5364.44
	96	4093.31	4802.03	4861.86	5180.02	4970.51	3380.87	9535.77	8905.59	9522.33	8991.72	9187.22	7089.67	8437.01	8162.07	8157.04	8839	8549.75	7607.52	4010.02	4243.52	5317.29	4963.38	4351.79	4832.71	4183.66	96	4780.02	5095.32	5668.49		6496.74	7363.71	6848.23	6784.97	6429.21	4799.33	8910.33	10892.8	9805.33	11005.1	8988.36	6928.2	8690.53	9528.02	9978.43	10234.5	8936.96	5421.9
	102	4786.33	5108.39	5123.33	6097.79	5472.6	3982.32	9837.15	11022.9	11272	9882.82	10401.8	7900.43	9915.23	9785.49	8966.97	9837.16	10119.1	8977.43	4229.53	5376.85	6181.12	5523.99	4763.37	5335.57	4638.95	102	4780.02	5384.36	5680.4		6642.43	7985.07	7122.09	7418.81	6646.36	4917.53	9680.67	11653.2	10322.1	12320	9593.31	7803.08	8954.43	9956.28	9852.8	10831.4	9488.42	5693.61
	108	4668.66	6072.55	5687.12	6423.32	6367.78	4316.22	11232.8	11117.6	11390.5	10636.6	11073.9	8546.97	10730.8	11267.7	10937.2	10569.6	10951.2	10880	4859.98	5337.29	6710.56	6143.35	5175.03	5882.35	5513.33	108	4986.93	5391.19	5715.9		7060.8	8496.55	7755.5	7485.63	6849.92	5039.88	10125.6	13396	12029.9	13232.8	10751.7	8455.75	9723.72	10149.5	10738.2	11225	9639.43	5926.13
	114	5456.33	6150.15	7246.06	7180.14	7021.08	4386.56	11628.3	11176.7	12868.9	11288.4	12211.1	8354.63	11996.7	12669.1	12252.4	13165.4	12821.4	12556.8	5561.9	6188.37	7519.31	6725.96	6077.86	7505.67	5513	114	5237.2	5596.27	5702.37		7271.82	9265.55	7838.15	7858.85	7384.29	5270.82	10944.7	13983.7	12919.1	14069	12125	9137.85	10020.4	10678.6	12336	12635.1	10394.3	6347.45
	120	5384.46	7547.92	7447.72	8577.99	7939.24	4756.43	12436.2	11453.4	13931.4	12555.6	12148	9447.47	11364.9	14106.3	13148.9	13378.5	13691.6	14111.9	5251.42	5991.23	8156.93	7698.02	6429.6	7308.88	6002.43	120	5308.6	5634.48	5869.16		7492.31	9459.17	8420.9	8663.88	7854.89	5511.15	11735.5	15953.5	14432	15950	13239.1	9769.85	11004.6	11195.5	12004.9	13030.4	10884.2	6652.88
	126	5919.29	8381.74	8811.93	8821.02	9217.72	5317.47	12132.6	13295.3	15465.9	13810.8	12803	10676.3	14054.1	15373.8	14585.1	15577.4	13998.9	15480.4	5844.98	7404.37	8989.37	8652.72	8123.29	9214.24	6934.63	126	5609.98	5651.47	5963.98		8130.43	10308.1	9354.14	9187.97	8368.93	5791.73	12693.7	17475.8	15549.4	18137	14760.6	10500.2	11439.6	12433.5	13501.1	14510.7	11776.6	7463.5
	132	7098.18	10121.2	9818.32	11291.9	10261.3	5846.69	15244.5	14388.5	15870.8	15180.1	12552.6	12547.9	13565.1	17308.9	15251	16478.4	15991.4	18435	6322.38	8333.03	10827	9866.41	8416.51	9506.84	8175.99	132	5626.82	5952.34	6081.96		8773.22	11254.2	9560.07	10072	9100.62	5993.97	13891	18750.6	16789	18146.2	15886.4	11804	12170.4	13794.6	14271.2	15234.8	12679.2	7411.94
	138	7346.39	10221	11283.1	11857.6	12087.7	6854.72	15722.8	14923.7	16986.5	16297.1	14242.1	12102.7	15210.6	16505.5	15846.8	18015.5	18486.5	20307.8	7410.2	9915.67	11243	11421.1	9472.95	11364	9500.22	138	5771.02	5949.15	5907.72		9445.28	12286.2	11117.3	10385.4	9918.77	6518.14	15287.1	20460.4	17628.8	20407.8	18107.8	13008.5	13520.9	13664.4	16014	15518.8	14148.1	8093.17
	144																										144	6013.71	6160.83	6322.7		10501.8	13277.5	11859.7	11436.9	10618.4	6942.49	17314	21662.4	18289.2	21340.2	19468.2	14062.1	15450.2	15375	17942.2	18217.3	15724	8931.63
	150																											6024.31	6442.85	6385.76		11121.5	15200	13105.7	12742.1	11962.1	7629.97	19318.3	24152	21359.7	24437.3	21887	16970.5	17262.5	16021.2	19849.6	18983	16297.6	9378.72
	156																											6329.85	6475.01	6540.59		12256.4	17978.6	14336.3	13967.6	13166.7	8638.78	21389	26926	22839.8	27838.5	24419.3	18389.8	18176.5	18937.4	21848.4	21113.8	17598.9	9826.92
	162																											6673.51	7011.23	6890.14		13543.5	19739.8	16463.3	14738.8	13990	9154.72	23293.8	30923	25407.1	30329.3	25635.2	20986.5	20284.5	20526.6	24563.4	20763.3	19118.7	11068.2
	168																											7087.58	7125.06	6829.89		15125	20996.4	18176.9	16417.4	15771.3	9530.49	24449.5	29369.7	26713.9	30681.9	26929.1	22650.2	22559.7	21658.5	26913.2	24891.8	23712.6	11247.5
	174																											7408.02	8083.92	7283.69		16272	21898.2	19501.2	17729.2	17143.6	10734.8	26563	30102	28178.8	29542	28056.1	24238.9	23322.8	26440.3	27627	26037.3	25447.9	11976
	180																											7880.3	8338.54	7505.16		17878.3	24677.5	21254.8	19884	17972.4	10962.7	28440.2	31536	28993.9	31184.8	29649.7	25350.1	25944.8	26415.2	28913.1	28464.7	24750.5	13119.9
	186																											8421.79	8408.38	7849.75		19167.4	24146.9	21390.3	19678.3	18367.1	11818.8	28118.7	32408.5	29454	33669.2	31448.7	27812	27118.5	28406.7	30115.9	27754.2	27394.5	15072
	192
	198
	204
	210
	216
	222
Averaged Data
		Fresh															Frozen
		884					885					887					920	920	926	926	928	928	991	991	993	995
averaged		B (Duo-Cy)	C (Duo)	D (TI)	E (SC)		B (Duo-Cy)	C (Duo)	D (TI)	E (SC)		B (Duo-Cy)	C (Duo)	D (TI)	E (SC)		B (Duo-Cy)	C (Duo)	B (Duo-Cy)	C (Duo)	B (Duo-Cy)	C (Duo)	(Duo-Cy)	C (Duo)	C (Duo)	(Duo-Cy)
	0	2461.73	6042.01	4575.3	2896.26		5181.28	5815.68	5911.32	7032.31		4626.47	5316.21	7414.2	6579.83			3206.06	4142.94		4994.76	4918.3	5447.36	5394.32	7543.92	6598.47
	6	2461.73	6042.01	4575.3	2916.31		5181.28	5815.68	5918.21	7067.79		4626.47	5316.21	7512.97	6579.83			3239.29	4142.94		4994.76	4918.3	5447.36	5394.32	7543.92	6598.47
	12	2520.24	6042.01	4575.3	2921		5181.28	5815.68	6025.44	7097.57		4626.47	5316.21	7528.52	6579.83			3239.29	4142.94		4994.76	4964.32	6093.11	5394.32	7543.92	6598.47
	18	2604.65	6216.35	4575.3	2924.77		5181.28	5905.12	6073.5	7135.3		4626.47	5316.21	7479.2	6579.83			3239.29	4142.94		4994.76	4650.67	6222.94	5394.32	7543.92	6598.47
	24	2664.8	6170.63	4640.93	2922.88		5181.28	5915.14	6204.37	7216.56		4626.47	5316.21	7481	6579.83			3239.29	4142.94		4994.76	4674.88	6264.62	5394.32	7543.92	6598.47
	30	2643.67	6340.62	4752.44	3047.24		5181.28	5894.89	6203.81	7229.98		4626.47	5404.12	7622.88	6579.83			3239.29	4142.94		4994.76	5010.73	6140.46	5394.32	7543.92	6598.47
	36	2902.58	6460.36	5099.72	3042.4		5181.28	5929.75	6288.31	7185.04		4626.47	5476.3	7604.48	6579.83			3239.29	4142.94		4994.76	5010.73	6373.58	5394.32	7543.92	6598.47
	42	2946.61	7119.19	5072.58	3085.34		5181.28	5934.36	6446.54	7189.75		4626.47	5617.94	7780	6579.83			3239.29	4209.61		4994.76	5010.73	6241.78	5394.32	7543.92	6598.47
	48	3076.76	6944.02	5144.02	3103.98		5181.28	6071.28	6691.94	7238.48		4626.47	5739.88	7814.1	6579.83			3459.81	4197.61		4994.76	5010.73	6562.07	5394.32	7543.92	6598.47
	54	3137.62	7167.06	5216.09	3268.2		5181.28	5977.26	6710.39	7336.36		4626.47	5940.86	7821.83	6579.83			3687.23	4244.78		4994.76	5010.73	6056.1	5394.32	7543.92	6598.47
	60	3196.15	7525.14	5591.01	3212.17		5181.28	5983.37	6844.4	7376.86		4626.47	6278	8205.39	7003.98			3724.74	4168.35		4994.76	5048.49	6974.82	5394.32	7543.92	6598.47
	66	3389.29	7920.44	5695.28	3387.53		5181.28	5983.69	7084.04	7622.7		4626.47	6843.4	8352.77	6845.2			3799.49	4167.38		4994.76	5122.88	7010.84	5394.32	7543.92	6598.47
	72	3504.68	8240.2	5961.21	3619.37		5181.28	6094.84	7347.16	7688.28		4626.47	7215.12	8592.71	6750.32			4141.47	4197.17		4994.76	5154.36	7238.65	5394.32	7543.92	6598.47
	78	3711.51	8428.32	6415.72	3925.21		5181.28	6128.86	7578.13	7791.73		4626.47	7820.63	9101.12	6774.5			3987.15	4166.39		4994.76	5316.79	6972.62	5394.32	7543.92	6598.47
	84	4030.76	8602.4	7305.96	4080.55		5181.28	6311.16	8041.24	8213.85		4626.47	8485.42	9682.73	7001.11			4162.55	4166.79		4994.76	5539.5	7443.44	5394.32	7543.92	6598.47
	90	4179.53	8507.63	7457.43	4137.46		5181.28	6407.76	8527.74	8410.53		4707.94	9586.39	10398.8	7221.58			4141.91	4143.08		4994.76	6325.71	7163.62	5394.32	7543.92	6598.47
	96	4548.1	8872.05	8292.06	4557.48		5181.28	6453.7	9421.69	8798.39		4773.42	10553.6	11676.4	7411.41			3946.56	4274.45		4994.76	5668.35	7394.99	5394.32	7543.92	6598.47
	102	5095.13	10052.8	9600.24	5149.91		5281.59	6788.72	10228.7	9129.49		5057.09	11968.6	13204.1	7815.16			4512.27	4273.43		4994.76	6038	6866.61	5394.32	7543.92	6598.47
	108	5589.28	10666.4	10889.4	5660.27		5364.67	7114.71	11331.9	9567		5021.22	13314.6	14878.2	8456.31			5197.87	4392.88		4994.76	5958.52	8262.2	5394.32	7543.92	6598.47
	114	6240.05	11254.7	12577	6441.73		5511.95	7481.58	12196.6	10402		5118.01	14778.2	16399	9155.79			5446.59	4615.02		5325.73	6735.39	7942.95	5394.32	7543.92	6598.47
	120	6942.29	11995.3	13300.3	6691.21		5604.08	7900.38	13513.3	10795.4		5256.5	17077.8	18674.6	9839.98			5860.64	4916.07		5618.29	6897.97	7474.71	5394.32	7543.92	6598.47
	126	7744.86	13030.6	14845	7880.52		5741.81	8523.55	14852.8	11854.2		5586.03	19433.5	20066.3	10815			6585.63	5217.81		5759.72	6777.74	7662.05	5394.32	7543.92	6598.47
	132	9072.93	14297.4	16171.7	8778.3		5887.04	9125.68	15877.9	12593.7		5660.98	21838.8	21675.3	11992.8			8548.26	5604.45		5572.12	7170.82		5394.32	7543.92	6598.47
	138	9941.74	15045.8	17395.4	10046.7		5875.96	9945.17	17483.4	13493.2		6252.43	21379.2	23287	13388.3			8604.96	6272.77		5407.54	7254.01	9071.92	5789.97	7543.92	6598.47
							6165.75	10772.8	18689.3	15273.4		6430.42		33987.2				8830.61	6695.36		6080.96	8267.71		5700.01	7543.92	6598.47
							6284.31	11960.2	21354.1	16298.8		6958.79		33320.3				11633.7	6978.84		6550.69	8470.85	9604.83	5769.65	7768.91	6598.47
							6448.48	13390.7	23633.7	17917		7430.3		38714.8				13221.7	7632.85		6696.01	9222.8	9722.63	5717.68	7594.49	6598.47
							6858.29	14605	26095.8	19387.5		8134.51		42474.7				15714.9	8464.47		6566.99	9861.07	11594.4	5834.58	7603.39	6598.47
							7014.18	16002.9	26799	21830.6		8900.04		41994.6				15941	9102.83		6701.91	10904.2		5787.82	7829.64	6598.47
							7591.88	17213.2	27780.1	23475.2		9802.66		42131.1				17586.1	10257.9		6930.61	11570.6		5899.45	7823.03	6598.47
							7908	18771.6	29192.5	24601.3		11190.6						19116.4	10821.8		6842.49	12975.7		6039.46	7729.4	7076.08
							8226.64	19094.8	30485.2	25977		12674.5						19573.5	12063		7240.12	13527.3		5972.8	8124.66	7291.09
																		20131.1	14447.4		7071.98	14941.3		6337.33	7802.43	6773.52
																		25915.2	15934.9		7427.78	15958.1		6377.08	7958.06	6598.47
																		24428.2	17749.8		7591.59	17557.1		6566.96	8402.15	6745.98
																		26644.7	19127.8		8212.95	17789.4		6729.91	8415.08	7173.54
																		26886.6	21446.8		7989.94	20359.2		7219.87	8490.61	6754.27
																		31716.5	23200.2		8546.16	21587		7249.16	8537	7148.59
																		31926.2	28005.2		9316.99	24152.8		7259.57	8530.15	7687.81
																		29967.3	30645.6		8338.28	26849.2		7573.71	8588.59	7281.37
																		30706.1	33397.2		9514.97	26987.3		7811.6	9215.99	7623.03
																		32478.8	37301.1		10972.1	27957.2		8250.1	9052.52	8016.7
																		41766.9	39505.7		9125.37	28393.3		8589.31	8939.92	8136.6
																								9600.75	9011.2	8384.98
																								9222.51	9714	8676.03
																								10304.5	10092.5	9123.6
																								10656.6	9783.3	9534.25
																								10764.6	11323.4	9632.69
	Normalised data																							12080.8	11672.1	10142.1
																	920	920	926	926	928	928	991	991	993	995		averaged					frozen avgd			stdev			stdev *1.96
fold change	time	B (Duo-Cy)	C (Duo)	D (TI)	E (SC)		B (Duo-Cy)	C (Duo)	D (TI)	E (SC)		B (Duo-Cy)	C (Duo)	D (TI)	E (SC)		B (Duo-Cy)	C (Duo)	B (Duo-Cy)	C (Duo)	B (Duo-Cy)	C (Duo)	(Duo-Cy)	C (Duo)	C (Duo)	(Duo-Cy)		B (Duo-Cy)	C (Duo)	D (TI)	E (SC)		(Duo-Cy)	C (Duo)		(Duo-Cy)	C (Duo)		(Duo-Cy)	C (Duo)
	0	1	1	1	1		1	1	1	1		1	1	1	1			1	1		1	1	1	1	1	1		1	1	1	1		1	1		0	0		0	0
	6	1	1	1	1.00692		1	1	1.00117	1.00504		1	1	1.01332	1			1.01036	1		1	1	1	1	1	1		1	1	1.00483	1.00399		1	1.00259		0	0.00518243		0	0.0101576
	12	1.02377	1	1	1.00854		1	1	1.01931	1.00928		1	1	1.01542	1			1.01036	1		1	1.00936	1.11854	1	1	1		1.00792	1	1.01157	1.00594		1.02964	1.00493		0.0592723	0.00570811		0.116174	0.0111879
	18	1.05806	1.02885	1	1.00984		1	1.01538	1.02744	1.01464		1	1	1.00877	1			1.01036	1		1	0.945586	1.14238	1	1	1		1.01935	1.01474	1.01207	1.00816		1.03559	0.988988		0.0711894	0.0293439		0.139531	0.057514
	24	1.08249	1.02129	1.01434	1.00919		1	1.0171	1.04957	1.0262		1	1	1.00901	1			1.01036	1		1	0.950509	1.15003	1	1	1		1.0275	1.0128	1.02431	1.0118		1.03751	0.990218		0.0750145	0.0269203		0.147029	0.0527638
	30	1.07391	1.04942	1.03872	1.05213		1	1.01362	1.04948	1.02811		1	1.01654	1.02815	1			1.01036	1		1	1.01879	1.12724	1	1	1		1.02464	1.02653	1.03878	1.02675		1.03181	1.00729		0.0636181	0.00909343		0.124691	0.0178231
	36	1.17908	1.06924	1.11462	1.05046		1	1.01961	1.06377	1.02172		1	1.03011	1.02566	1			1.01036	1		1	1.01879	1.17003	1	1	1		1.05969	1.03966	1.06802	1.02406		1.04251	1.00729		0.0850156	0.00909343		0.166631	0.0178231
	42	1.19697	1.17828	1.10869	1.06528		1	1.02041	1.09054	1.02239		1	1.05676	1.04934	1			1.01036	1.01609		1	1.01879	1.14584	1	1	1		1.06566	1.08515	1.08286	1.02922		1.04048	1.00729		0.070645	0.00909343		0.138464	0.0178231
	48	1.24984	1.14929	1.1243	1.07172		1	1.04395	1.13205	1.02932		1	1.07969	1.05394	1			1.07915	1.01319		1	1.01879	1.20463	1	1	1		1.08328	1.09098	1.10343	1.03368		1.05446	1.02449		0.100311	0.037504		0.19661	0.0735079
	54	1.27456	1.1862	1.14006	1.12842		1	1.02778	1.13518	1.04324		1	1.1175	1.05498	1			1.15008	1.02458		1	1.01879	1.11175	1	1	1		1.09152	1.1105	1.11007	1.05722		1.03408	1.04222		0.0530594	0.0724529		0.103996	0.142008
	60	1.29833	1.24547	1.222	1.10908		1	1.02883	1.15785	1.04899		1	1.18092	1.10671	1.06446			1.16178	1.00613		1	1.02647	1.2804	1	1	1		1.09944	1.15174	1.16219	1.07418		1.07163	1.04706		0.13921	0.0774913		0.272851	0.151883
	66	1.37679	1.31089	1.24479	1.16962		1	1.02889	1.19839	1.08395		1	1.28727	1.12659	1.04033			1.1851	1.0059		1	1.0416	1.28702	1	1	1		1.1256	1.20902	1.18992	1.09797		1.07323	1.05667		0.142553	0.0878324		0.279404	0.172151
	72	1.42367	1.36382	1.30291	1.24967		1	1.048	1.2429	1.09328		1	1.35719	1.15895	1.02591			1.29177	1.01309		1	1.048	1.32884	1	1	1		1.14122	1.25634	1.23492	1.12295		1.08548	1.08494		0.162354	0.139727		0.318214	0.273866
	78	1.50768	1.39495	1.40225	1.35527		1	1.05385	1.28197	1.10799		1	1.47109	1.22753	1.02959			1.24363	1.00566		1	1.08102	1.28	1	1	1		1.16923	1.30663	1.30392	1.16428		1.07142	1.08116		0.139082	0.114849		0.272602	0.225104
	84	1.63737	1.42376	1.59683	1.4089		1	1.0852	1.36031	1.16802		1	1.59614	1.30597	1.06403			1.29834	1.00575		1	1.1263	1.36643	1	1	1		1.21246	1.36837	1.42104	1.21365		1.09305	1.10616		0.182277	0.141278		0.357263	0.276905
	90	1.6978	1.40808	1.62993	1.42855		1	1.10181	1.44261	1.19598		1.01761	1.80324	1.40255	1.09753			1.2919	1.00003		1	1.28616	1.31506	1	1	1		1.23847	1.43771	1.4917	1.24069		1.07877	1.14452		0.157527	0.166889		0.308752	0.327102
	96	1.84752	1.46839	1.81236	1.57358		1	1.10971	1.59384	1.25114		1.03176	1.98517	1.57487	1.12638			1.23097	1.03174		1	1.1525	1.35754	1	1	1		1.29309	1.52109	1.66036	1.31703		1.09732	1.09587		0.174123	0.115241		0.341281	0.225872
	102	2.06973	1.66382	2.09828	1.77813		1.01936	1.16731	1.73036	1.29822		1.09308	2.25134	1.78092	1.18774			1.40742	1.0315		1	1.22766	1.26054	1	1	1		1.39406	1.69416	1.86985	1.42136		1.07301	1.15877		0.125899	0.197475		0.246762	0.387052
	108	2.27046	1.76537	2.38005	1.95434		1.0354	1.22337	1.91699	1.36043		1.08532	2.50452	2.00671	1.28519			1.62126	1.06033		1	1.2115	1.51674	1	1	1		1.46373	1.83109	2.10125	1.53332		1.14427	1.20819		0.249936	0.292875		0.489875	0.574036
	114	2.53482	1.86274	2.74889	2.22415		1.06382	1.28645	2.06325	1.47917		1.10624	2.77984	2.21184	1.39149			1.69884	1.11395		1.06626	1.36946	1.45813	1	1	1		1.5683	1.97634	2.34133	1.69827		1.15959	1.26707		0.204441	0.336434		0.400704	0.659411
	120	2.82008	1.98532	2.90699	2.3103		1.0816	1.35846	2.28601	1.53512		1.13618	3.21241	2.51877	1.49548			1.82799	1.18661		1.12484	1.40251	1.37217	1	1	1		1.67929	2.1854	2.57059	1.7803		1.17091	1.30763		0.155012	0.395411		0.303823	0.775006
	126	3.1461	2.15667	3.24459	2.72093		1.10818	1.46562	2.5126	1.68567		1.20741	3.65552	2.70647	1.64366			2.05412	1.25944		1.15315	1.37807	1.40656	1	1	1		1.82056	2.42594	2.82122	2.01675		1.20479	1.35805		0.171566	0.497096		0.336269	0.974309
	132	3.68559	2.36633	3.53456	3.03091		1.13621	1.56915	2.68601	1.79083		1.22361	4.10796	2.92348	1.82266			2.66628	1.35277		1.11559	1.45799		1	1	1		2.01514	2.68115	3.04802	2.2148		1.15612	1.53107		0.179844	0.787003		0.352494	1.54253
	138	4.03851	2.4902	3.80203	3.46887		1.13408	1.71006	2.95761	1.91875		1.35145	4.02151	3.14087	2.03475			2.68397	1.51409		1.08264	1.4749	1.66538	1.07335	1	1		2.17468	2.74059	3.30017	2.47412		1.31553	1.55805		0.324353	0.779095		0.635731	1.52703
							1.19001	1.85237	3.16162	2.17189		1.38992		4.58407				2.75435	1.61609		1.21747	1.68101		1.05667	1	1							1.27785	1.62301		0.312451	0.8149		0.612405	1.5972
							1.21289	2.05655	3.61241	2.3177		1.50413		4.49412				3.62865	1.68451		1.31151	1.72231	1.76321	1.06958	1.02982	1							1.43981	1.86259		0.353251	1.21943		0.692372	2.39008
							1.24457	2.30252	3.99805	2.54781		1.60604		5.22171				4.12399	1.84237		1.34061	1.8752	1.78483	1.05994	1.0067	1							1.49195	2.01646		0.397281	1.46016		0.778672	2.86191
							1.32367	2.51132	4.41455	2.75691		1.75825		5.72882				4.90164	2.04311		1.31478	2.00498	2.12844	1.08162	1.00788	1							1.62158	2.24903		0.552293	1.82567		1.08249	3.57831
							1.35375	2.75169	4.53351	3.10432		1.92372		5.66407				4.97214	2.19719		1.34179	2.21706		1.07295	1.03787	1							1.51299	2.32501		0.616683	1.84782		1.2087	3.62173
							1.46525	2.95979	4.69948	3.33819		2.11882		5.68249				5.48528	2.47598		1.38758	2.35257		1.09364	1.037	1							1.62119	2.49212		0.765221	2.08579		1.49983	4.08815
							1.52626	3.22776	4.9384	3.49833		2.41881						5.96259	2.61211		1.36993	2.63825		1.1196	1.02459	1.07238							1.68481	2.68625		0.81673	2.30595		1.60079	4.51966
							1.58776	3.28333	5.15708	3.69394		2.73957						6.10517	2.91169		1.44954	2.75041		1.10724	1.07698	1.10497							1.82207	2.75995		0.959243	2.36322		1.88012	4.63191
																		6.27909	3.48724		1.41588	3.0379		1.17482	1.03427	1.02653							1.97655	2.88152		1.3227	2.44221		2.59249	4.78673
																		8.0832	3.84629		1.48712	3.24463		1.18218	1.0549	1							2.11113	3.39123		1.5223	3.28504		2.9837	6.43867
																		7.61939	4.28435		1.51991	3.56975		1.21738	1.11376	1.02236							2.27554	3.38007		1.75738	3.04528		3.44446	5.96874
																		8.31074	4.61697		1.64431	3.61698		1.24759	1.11548	1.08715							2.44948	3.5727		1.89766	3.3613		3.71941	6.58815
																		8.38618	5.1767		1.59966	4.13948		1.33842	1.12549	1.02361							2.59999	3.74739		2.25001	3.38376		4.41001	6.63218
																		9.89269	5.59994		1.71103	4.38912		1.34385	1.13164	1.08337							2.79811	4.18933		2.44667	4.08307		4.79546	8.00282
																		9.95809	6.75974		1.86535	4.91082		1.34578	1.13073	1.16509							3.26339	4.33636		3.0481	4.12931		5.97427	8.09344
																		9.3471	7.39706		1.66941	5.45904		1.40402	1.13848	1.10349							3.38999	4.33716		3.48175	3.88128		6.82422	7.60731
																		9.57753	8.06122		1.90499	5.48711		1.44812	1.22164	1.15527							3.70716	4.4336		3.78931	3.94967		7.42706	7.74135
																		10.1304	9.00353		2.19673	5.68433		1.52941	1.19998	1.21493							4.1384	4.63604		4.24183	4.19305		8.31399	8.21838
																		13.0275	9.53565		1.82699	5.773		1.59229	1.18505	1.2331							4.19858	5.39446		4.63157	5.49491		9.07787	10.77
																								1.77979	1.1945	1.27075							1.27075	1.48714
																								1.70967	1.28766	1.31485							#REF!	#REF!
																								1.91026	1.33784	1.38268							#REF!	#REF!
																								1.97552	1.29685	1.44492							#REF!	#REF!
																								1.99554	1.501	1.45984							#REF!	#REF!
																							#VALUE!	2.23954	1.54722	1.53704							#REF!	#REF!
																															#VALUE!
			Time-adjusted data
																				B (Duo-Cy)	C (Duo)	(Duo-Cy)	C (Duo)	C (Duo)	(Duo-Cy)
																							1	1	1
																					1		1	1.02982	1
							1		E (SC)					E (SC)							1.00936		1	1.0067	1
							1		1		B (Duo-Cy)			1				B (Duo-Cy)			0.945586	1	1	1.00788	1
							1		1.00504		1			1				1			0.950509	1.11854	1	1.03787	1
adjusted to 1.5 fold change							1.01538		1.00928		1			1				1			1.01879	1.14238	1.07335	1.037	1
arbitrary time	B (Duo-Cy)	C (Duo)	D (TI)	E (SC)		B (Duo-Cy)	1.0171		1.01464		1		D (TI)	1		B (Duo-Cy)	1	1	C (Duo)	B (Duo-Cy)	1.01879	1.15003	1.05667	1.02459	1.07238
0		1		1		1	1.01362	D (TI)	1.0262		1		1	1			1.01036	1.01609		1	1.01879	1.12724	1.06958	1.07698	1.10497
6		1		1.00692		1	1.01961	1	1.02811		1		1.01332	1			1.01036	1.01319		1.06626	1.01879	1.17003	1.05994	1.03427	1.02653
12		1	1	1.00854		1	1.02041	1.00117	1.02172		1	C (Duo)	1.01542	1			1.01036	1.02458		1.12484	1.01879	1.14584	1.08162	1.0549	1
18	1	1.02885	1	1.00984		1.01936	1.04395	1.01931	1.02239		1	1	1.00877	1			1.01036	1.00613		1.15315	1.02647	1.20463	1.07295	1.11376	1.02236
24	1	1.02129	1	1.00919		1.0354	1.02778	1.02744	1.02932		1	1	1.00901	1			1.01036	1.0059		1.11559	1.0416	1.11175	1.09364	1.11548	1.08715
30	1.02377	1.04942	1	1.05213		1.06382	1.02883	1.04957	1.04324		1	1	1.02815	1			1.01036	1.01309		1.08264	1.048	1.2804	1.1196	1.12549	1.02361
36	1.05806	1.06924	1.01434	1.05046		1.0816	1.02889	1.04948	1.04899		1.01761	1	1.02566	1.06446			1.01036	1.00566		1.21747	1.08102	1.28702	1.10724	1.13164	1.08337
42	1.08249	1.17828	1.03872	1.06528		1.10818	1.048	1.06377	1.08395		1.03176	1	1.04934	1.04033			1.07915	1.00575		1.31151	1.1263	1.32884	1.17482	1.13073	1.16509
48	1.07391	1.14929	1.11462	1.07172		1.13621	1.05385	1.09054	1.09328		1.09308	1.01654	1.05394	1.02591			1.15008	1.00003		1.34061	1.28616	1.28	1.18218	1.13848	1.10349
54	1.17908	1.1862	1.10869	1.12842		1.13408	1.0852	1.13205	1.10799		1.08532	1.03011	1.05498	1.02959			1.16178	1.03174		1.31478	1.1525	1.36643	1.21738	1.22164	1.15527
60	1.19697	1.24547	1.1243	1.10908		1.19001	1.10181	1.13518	1.16802		1.10624	1.05676	1.10671	1.06403			1.1851	1.0315		1.34179	1.22766	1.31506	1.24759	1.19998	1.21493
66	1.24984	1.31089	1.14006	1.16962		1.21289	1.10971	1.15785	1.19598		1.13618	1.07969	1.12659	1.09753			1.29177	1.06033		1.38758	1.2115	1.35754	1.33842	1.18505	1.2331
72	1.27456	1.36382	1.222	1.24967		1.24457	1.16731	1.19839	1.25114		1.20741	1.1175	1.15895	1.12638			1.24363	1.11395		1.36993	1.36946	1.26054	1.34385	1.1945	1.27075
78	1.29833	1.39495	1.24479	1.35527		1.32367	1.22337	1.2429	1.29822		1.22361	1.18092	1.22753	1.18774			1.29834	1.18661		1.44954	1.40251	1.51674	1.34578	1.28766	1.31485
84	1.37679	1.42376	1.30291	1.4089		1.35375	1.28645	1.28197	1.36043		1.35145	1.28727	1.30597	1.28519			1.2919	1.25944		1.41588	1.37807	1.45813	1.40402	1.33784	1.38268
90	1.42367	1.40808	1.40225	1.42855		1.46525	1.35846	1.36031	1.47917		1.38992	1.35719	1.40255	1.39149			1.72722	1.35277		1.48712	1.45799	1.37217	1.44812	1.29685	1.44492
96	1.50768	1.46839	1.59683	1.57358		1.52626	1.46562	1.44261	1.53512		1.50413	1.47109	1.57487	1.49548			1.40742	1.51409		1.51991	1.4749	1.40656	1.52941	1.501	1.45984
102	1.63737	1.66382	1.62993	1.77813		1.58776	1.56915	1.59384	1.68567		1.60604	1.59614	1.78092	1.64366			1.62126	1.61609		1.64431	1.68101		1.59229	1.54722	1.53704
108	1.6978	1.76537	1.81236	1.95434			1.71006	1.73036	1.79083		1.75825	1.80324	2.00671	1.82266			1.69884	1.68451		1.59966	1.72231	1.66538	1.77979
114	1.84752	1.86274	2.09828	2.22415			1.85237	1.91699	1.91875		1.92372	1.98517	2.21184	2.03475			1.82799	1.84237		1.71103	1.8752		1.70967
120	2.06973	1.98532	2.38005	2.3103			2.05655	2.06325	2.17189		2.11882	2.25134	2.51877				2.05412	2.04311		1.86535	2.00498	1.76321	1.91026
126	2.27046	2.15667	2.74889	2.72093			2.30252	2.28601	2.3177		2.41881	2.50452	2.70647				2.66628	2.19719		1.66941	2.21706	1.78483	1.97552
132	2.53482	2.36633	2.90699	3.03091			2.51132	2.5126	2.54781		2.73957	2.77984	2.92348				2.68397	2.47598		1.90499	2.35257	2.12844	1.99554
138	2.82008	2.4902	3.24459	3.46887			2.75169	2.68601	2.75691			3.21241	3.14087				2.60756	2.61211		2.19673	2.63825		2.23954
	3.1461		3.53456				2.95979	2.95761	3.10432			3.65552	4.58407				3.62865	2.91169		1.82699	2.75041
	3.68559		3.80203				3.22776	3.16162	3.33819			4.10796	4.49412				4.12399	3.48724			3.0379
	4.03851						3.28333	3.61241	3.49833			4.02151	5.22171				4.90164	3.84629			3.24463
		#VALUE!						3.99805	3.69394				5.72882				4.97214	4.28435			3.56975
								4.41455					5.66407				5.48528	4.61697			3.61698
								4.53351					5.68249				5.96259	5.1767			4.13948
								4.69948									7.85618	5.59994			4.38912
								4.9384									7.77934	6.75974			4.91082
								5.15708									8.0832	7.39706			5.45904
																	7.61939	8.06122			5.48711
																	8.31074	9.00353			5.68433
																	8.38618	9.53565			5.773
																	9.89269
																	9.95809
																	9.3471
																	9.57753
Final output data																	10.1304
																	13.0275
	Conventional (Fresh)	Via Extractor (Fresh)	Conventional (Frozen)	Via Extractor (Frozen)	D (TI)	E (SC)		stdev				D (TI)	E (SC)		stdev*1.96
0	1	1	1	1	1	1		#DIV/0!	#DIV/0!	0	#DIV/0!	0	0		0	0	0	0	0	0
6	1	1	1.00994	1	1	1		#DIV/0!	#DIV/0!	0.0172191	#DIV/0!	0	0		0	0	0.0337495	0	0	0
12	1	1	1.00535	1	1	1		#DIV/0!	#DIV/0!	0.00482242	#DIV/0!	0	0		0	0	0.00945194	0	0	0
18	1	1	0.98449	1	1	1		#DIV/0!	#DIV/0!	0.0339211	0	0	0		0	0	0.0664852	0	0	0
24	1	1	0.996127	1.03951	1	1.00252		#DIV/0!	#DIV/0!	0.0438112	0.0684418	0	0.00356728		0	0	0.0858699	0.134146	0	0.00699187
30	1.01538	1	1.04305	1.04746	1	1.00464		#DIV/0!	#DIV/0!	0.0277742	0.0822024	0	0.00656168		0	0	0.0544375	0.161117	0	0.0128609
36	1.0171	1	1.02501	1.07414	1	1.00732		#DIV/0!	#DIV/0!	0.0235703	0.0750299	0	0.0103552		0	0	0.0461978	0.147059	0	0.0202963
42	1.00681	1	1.04393	1.06207	1	1.00873		0.00963126	0	0.0341989	0.0633864	0	0.0151264		0.0188773	0	0.0670298	0.124237	0	0.0296477
48	1.00981	1	1.03084	1.069	1.00724	1.01168		0.0138694	0	0.0217804	0.071023	0.0085958	0.0146443		0.027184	0	0.0426895	0.139205	0.0168478	0.0287028
54	1.0102	1	1.04142	1.07381	1.01157	1.01009		0.0144301	0	0.0330341	0.0722566	0.0102107	0.0109409		0.0282829	0	0.0647468	0.141623	0.0200131	0.0214442
60	1.02427	1.00645	1.05589	1.09657	1.01207	1.01074		0.0223312	0.0111781	0.0468274	0.0975812	0.0140123	0.0112207		0.0437691	0.021909	0.0917818	0.191259	0.0274642	0.0219925
66	1.01636	1.0118	1.06527	1.0801	1.01953	1.01284		0.0145334	0.0204355	0.0479615	0.0510468	0.0264077	0.0149945		0.0284854	0.0400536	0.0940045	0.100052	0.0517591	0.0293892
72	1.02609	1.0292	1.07586	1.09994	1.02587	1.03179		0.0248256	0.0322546	0.056101	0.124144	0.0248175	0.027887		0.0486581	0.0632191	0.109958	0.243322	0.0486422	0.0546586
78	1.03271	1.05242	1.08257	1.14838	1.03459	1.05464		0.0347776	0.0323663	0.0523844	0.127264	0.0258967	0.00853876		0.0681641	0.0634379	0.102674	0.249438	0.0507576	0.016736
84	1.07543	1.07415	1.12775	1.2028	1.05953	1.06319		0.0922512	0.0388886	0.0391074	0.150502	0.0273747	0.0218865		0.180812	0.0762217	0.0766505	0.294984	0.0536544	0.0428975
90	1.07323	1.10107	1.18923	1.18103	1.1002	1.06364		0.0684644	0.0319115	0.0672135	0.15709	0.0410057	0.0344036		0.13419	0.0625465	0.131738	0.307897	0.0803711	0.067431
96	1.10051	1.13283	1.18833	1.21706	1.09961	1.08867		0.0791637	0.0468894	0.0362506	0.152776	0.0408608	0.0521746		0.155161	0.0919033	0.0710512	0.29944	0.0800871	0.102262
102	1.13468	1.16441	1.21508	1.22582	1.12962	1.11371		0.0985564	0.0504886	0.0279432	0.140587	0.0259777	0.0521493		0.193171	0.0989576	0.0547686	0.27555	0.0509163	0.102213
108	1.16677	1.19963	1.25668	1.25964	1.15501	1.15438		0.125718	0.0579759	0.0709099	0.148751	0.0381622	0.0509647		0.246408	0.113633	0.138983	0.291553	0.0747979	0.0998909
114	1.21621	1.24218	1.28786	1.25379	1.20795	1.20906		0.130235	0.0336401	0.0825946	0.10548	0.0436998	0.0716077		0.255261	0.0659346	0.161885	0.206742	0.0856516	0.140351
120	1.26641	1.28187	1.33357	1.36694	1.25143	1.28041		0.113325	0.0520236	0.0524443	0.14662	0.0278215	0.0851707		0.222116	0.101966	0.102791	0.287376	0.0545301	0.166935
126	1.3325	1.36066	1.35296	1.37903	1.32306	1.35151		0.079043	0.0140136	0.0489684	0.0854964	0.0322929	0.0623394		0.154924	0.0274667	0.0959781	0.167573	0.0632941	0.122185
132	1.37458	1.42628	1.48254	1.41424	1.4158	1.43307		0.0290195	0.0377344	0.179017	0.0627166	0.0232155	0.0440131		0.0568781	0.0739595	0.350873	0.122924	0.0455024	0.0862656
138	1.46837	1.51269	1.47818	1.4751	1.58851	1.53472		0.00273654	0.011889	0.05216	0.0530978	0.0119067	0.0390518		0.00536361	0.0233023	0.102234	0.104072	0.0233371	0.0765415
144	1.60971	1.61039	1.61044	1.59915	1.71374	1.70248		0.0487718	0.0250878	0.0560483	0.0556082	0.0768555	0.068794		0.0955928	0.0491722	0.109855	0.108992	0.150637	0.134836
150	1.75956	1.72803	1.73365	1.64985	1.91202	1.85594		0.0468586	0.0427467	0.0416466	0.0445043	0.0972731	0.0866856		0.0918429	0.0837835	0.0816274	0.0872284	0.190655	0.169904
156	1.90009	1.88562	1.80429	1.7767	2.12446	2.05922		0.0738625	0.0538824	0.0852726	0.0928777	0.0776734	0.154167		0.144771	0.105609	0.167134	0.18204	0.15224	0.302166
162	2.09774	2.09428	1.98978	1.89056	2.39494	2.24109		0.137706	0.0347103	0.0731255	0.141641	0.117092	0.0978673		0.269904	0.0680322	0.143326	0.277616	0.2295	0.19182
168	2.32124	2.34464	2.28629	1.88381	2.65598	2.51931		0.174679	0.104897	0.350548	0.277463	0.125974	0.285126		0.34237	0.205598	0.687074	0.543828	0.246908	0.558848
174	2.5525	2.63719	2.34403	2.16981	2.83883	2.78936		0.209806	0.144776	0.344293	0.287735	0.132599	0.341606		0.41122	0.283762	0.674815	0.563961	0.259894	0.669549
180	2.8181	2.82008	2.49512	2.40442	3.11436	3.11289		0.365655	#DIV/0!	0.221867	0.293715	0.145315	0.503431		0.716685	#DIV/0!	0.434859	0.575681	0.284818	0.986724
186	3.30766	3.1461	3.18953	2.36934	3.76008	3.10432		0.491958	#DIV/0!	0.621013	0.767003	0.737558	#DIV/0!		0.964237	#DIV/0!	1.21719	1.50333	1.44561	#DIV/0!
192	3.66786	3.68559	3.58095	3.48724	3.96952	3.33819		0.622395	#DIV/0!	0.767979	#DIV/0!	0.464101	#DIV/0!		1.21989	#DIV/0!	1.50524	#DIV/0!	0.909639	#DIV/0!
198	3.65242	4.03851	4.07313	3.84629	4.60988	3.49833		0.521968	#DIV/0!	1.17168	#DIV/0!	0.865263	#DIV/0!		1.02306	#DIV/0!	2.29649	#DIV/0!	1.69592	#DIV/0!
		#VALUE!
[truncated: 38 more columns]

## Sheet: Organoid Darkness
		Raw data
Vessel Name: T884																											DuoCy	885				Duo	885					TI	885					SC	885
Date Time	Elapsed	B2, Image 1	C2, Image 1	D2, Image 1	E2, Image 1	B3, Image 1	C3, Image 1	D3, Image 1	E3, Image 1	B4, Image 1	C4, Image 1	D4, Image 1	E4, Image 1	B5, Image 1	C5, Image 1	D5, Image 1	E5, Image 1	B6, Image 1	C6, Image 1	D6, Image 1	E6, Image 1	B7, Image 1	C7, Image 1	D7, Image 1	E7, Image 1	E8, Image 1	B1	B2	B3	B4	B5	C1	C2	C3	C4	C5	C6	D1	D2	D3	D4	D5	D6	E1	E2	E3	E4	E5	E6
##########	0	61.7603	62.0062	60.3106	63.1571	61.8491	61.9523	61.3494	63.0316	61.2844	62.2973	61.1546	63.6447	60.9291	62.6262	61.3295	63.137	62.0611	62.1781	60.9067	63.2024	61.1827	63.0493	60.9394	63.5843	63.7571		60.2902	60.1852	61.2502	63.9644	63.9833	64.3821	64.5217	64.2703	63.7556	64.08	63.2079	62.7984	62.3229	62.8053	62.6914	62.0524	65.3989	66.3248	66.2525	65.1046	65.3705	64.1643
##########	6	61.6213	61.7525	60.2224	63.0911	61.7691	62.2351	61.3011	63.2073	60.9185	62.7062	61.1519	63.3396	60.9174	62.5366	61.4368	63.2674	61.4127	62.042	60.9047	63.2019	61.2802	62.9528	60.806	63.2321	63.2577		60.3413	59.8975	61.4059	63.2177	64.1014	64.4163	64.5959	64.298	63.4737	63.3644	63.2833	62.7012	62.2516	62.7171	62.6282	62.0818	65.172	66.0693	66.0439	65.2176	65.3545	64.0534
##########	12	61.4154	61.7362	60.1233	63.3043	61.7617	61.5748	61.3089	62.5566	60.859	62.5667	60.9923	63.4719	60.5265	62.3072	61.242	63.2383	61.3194	61.9867	60.7567	63.1909	61.1063	62.1323	61.1423	63.2762	63.1139		60.5932	60.0174	61.6016	61.8058	63.9941	64.46	63.928	64.2657	63.5071	63.2258	63.4425	62.6424	62.087	62.4701	62.4037	61.7948	65.1115	66.2206	65.8116	65.4989	65.2242	63.3104
##########	18	61.4458	61.803	60.2834	63.3249	61.1592	61.6994	61.293	62.6266	60.7322	62.1523	60.6842	63.2786	60.4993	62.3938	61.2977	63.1415	61.1932	61.761	60.6922	63.0958	60.9575	62.0292	60.9702	63.1849	63.2372		60.4302	59.9611	61.2717	60.6837	63.8376	64.022	64.1661	63.9184	63.3128	63.2909	63.0658	62.5393	62.2413	62.5024	62.3653	61.9611	65.0139	66.2295	65.6526	65.0567	65.4851	64.2751
##########	24	61.2692	61.3792	60.4244	63.1288	61.248	61.6282	61.2466	62.8583	60.4537	62.1913	60.7456	63.1422	60.3187	61.6475	61.12	63.006	61.0672	61.651	60.8517	63.3853	60.9942	60.8848	60.7769	63.212	62.8791		60.7003	60.0056	61.7387	61.1211	63.9771	64.5523	64.3192	64.044	63.6789	63.3268	63.3812	62.6516	62.1076	62.4115	62.4824	62.3465	65.1137	66.4129	65.9225	65.1546	65.376	64.1169
##########	30	60.9549	61.4175	60.2408	63.4769	60.9101	61.6845	61.0082	62.8039	60.4097	61.9957	60.6218	63.3285	60.4481	62.0275	61.1409	62.9412	60.837	61.4693	60.3483	62.933	60.8271	60.7762	60.4411	62.7972	63.0381		60.5009	59.6828	60.8061	60.6662	63.6383	64.0491	64.0324	63.6432	63.1934	63.2561	63.2389	62.4341	62.0615	62.2044	62.1871	61.9275	64.9451	65.7558	65.5542	64.9209	65.105	64.1191
##########	36	60.8302	61.6014	59.9869	63.1062	60.6121	61.3997	60.7209	62.5162	60.4283	62.1096	60.4902	63.0787	60.3764	61.2441	61.024	62.8618	60.6355	61.337	60.5011	62.6876	60.4286	60.8671	60.3347	63.0411	62.9304		60.1963	59.7551	61.2603	59.9366	63.627	64.1097	63.656	63.464	63.2741	63.3559	62.8479	62.4502	61.805	62.1818	62.2192	61.8564	65.1098	65.879	65.5003	64.8816	65.0428	64.0641
##########	42	60.4207	61.5323	60.0104	62.9641	60.5244	61.185	60.8612	62.4346	60.4646	61.9441	60.5857	63.1848	60.5191	62.0455	60.9761	62.7769	60.791	61.3662	60.5365	62.6896	60.7448	60.9916	60.4712	62.7682	62.664		60.1369	59.8108	61.1917	60.1251	63.4994	63.8529	63.8123	63.341	63.0529	63.3836	62.9604	62.2287	61.9854	62.3422	62.3143	62.0407	65.1682	65.6261	65.3644	64.934	65.0695	63.9478
##########	48	60.5512	61.1256	59.9445	62.7828	60.458	61.2452	60.8537	62.3067	60.3358	62.1677	60.4324	62.9363	60.1407	61.8962	60.5966	62.8283	60.6692	61.3481	60.3989	62.7016	60.8859	60.6083	60.4262	62.4883	62.9207		60.1469	59.9666	60.4447	60.3072	63.631	63.6678	63.6216	63.2632	62.7996	63.3464	63.181	62.5894	61.9664	62.5281	62.3837	62.294	65.302	65.4563	65.4012	64.9506	65.0375	63.8123
##########	54	60.5337	61.4236	60.6161	62.9804	60.2132	61.3537	61.016	62.1304	60.4958	61.9614	60.4867	62.5547	60.1604	61.7752	60.7144	62.8576	60.8123	61.405	60.6355	62.6624	60.6468	60.5495	60.6298	62.8786	62.4021		60.1156	59.4777	60.6713	59.609	63.509	63.9031	63.3752	63.1877	62.8481	63.328	62.9423	62.495	62.1274	62.3646	62.4144	62.347	64.8813	65.476	65.2123	65.1523	65.0131	63.9463
##########	60	60.5848	61.4417	60.309	62.9914	60.5612	61.1093	60.7736	61.8872	60.3643	61.7843	60.5658	62.7599	60.3398	61.6913	60.8336	62.7271	60.4211	61.3239	60.6763	62.5158	60.4449	60.7646	60.555	62.7541	62.5396		60.2829	59.9299	61.1606	59.2304	63.3378	63.8052	63.2392	63.0248	62.7799	63.4093	62.9283	62.675	62.373	62.4888	62.3782	62.4464	65.1238	65.6502	65.3039	64.7782	64.8271	63.9815
##########	66	60.6152	61.5509	60.322	62.6346	60.5053	60.8688	60.7253	62.3338	60.5164	62.0042	60.7152	62.9142	60.1044	61.6887	60.8532	62.9827	60.725	61.0603	60.5649	62.843	60.8227	60.6114	60.5737	62.6516	62.6022		60.0386	59.9119	60.8568	59.3025	63.2558	63.1826	63.4147	62.8896	62.7907	63.2079	62.7565	62.6798	62.4617	62.6641	62.3627	62.3486	65.0075	65.3642	65.2367	64.8101	64.8831	63.8028
##########	72	60.6424	61.0697	60.5488	62.6673	60.35	60.7711	61.0042	62.3958	60.7277	61.9559	60.5159	62.9928	60.3005	61.4423	60.7855	62.7748	60.6632	61.3582	60.8661	62.5547	60.8592	60.475	60.8158	62.7139	62.7548		60.2017	59.7063	61.1598	59.7916	63.2769	63.5303	62.8358	63.023	62.7059	63.2049	62.9683	62.762	62.4022	62.6282	62.437	62.6181	64.8924	65.2391	65.3282	64.727	64.7001	63.6945
##########	78	60.7296	61.1053	60.714	62.6667	60.4001	60.6524	60.9445	62.2499	60.8456	62.0023	60.7205	62.9787	60.5932	61.635	61.3027	63.0659	60.6788	61.3981	60.8146	62.7023	60.7516	60.4243	61.0477	62.838	62.953		60.1417	59.8444	60.9376	60.3203	63.0921	63.5633	62.806	62.7111	62.8098	63.1845	63.0299	62.7097	62.6181	62.6606	62.7955	62.5883	64.7509	65.2959	65.2841	64.6035	64.7783	63.9118
##########	84	60.7166	61.5273	60.4866	62.4506	60.5001	60.6264	61.0902	62.5095	60.8087	61.7753	60.7833	62.944	60.3193	61.6605	60.9773	63.0797	60.7946	61.5272	61.0521	62.7039	60.9823	60.4238	60.9369	63.0383	62.8642		60.1463	59.6476	60.7062	60.0738	62.9468	63.4205	62.926	62.8644	62.7093	62.9088	63.1186	62.9875	62.659	62.6679	62.7111	62.6092	64.9586	65.2721	65.5022	64.6784	64.6642	63.853
##########	90	61.1721	61.8143	60.7054	62.7831	60.949	60.5843	61.9189	62.7182	61.4877	62.5507	60.7349	63.38	60.3553	61.9757	61.588	63.3856	60.9401	61.6305	61.5752	63.2253	61.4895	60.9414	61.4648	63.3903	63.0013		60.1359	59.912	60.8451	59.3554	62.8104	63.3353	63.0621	62.9506	62.6433	62.9008	63.0553	62.9931	63.0709	62.8409	62.8081	62.5228	64.9404	65.34	65.425	64.7991	64.8141	63.4107
##########	96	60.8506	61.049	60.593	62.6308	60.8366	60.5193	61.6481	62.9841	61.4033	62.685	60.5864	63.3579	60.6229	62.0342	61.9251	63.4323	61.0944	62.0854	61.6289	63.2562	61.1908	60.5577	61.6109	63.3493	62.8731		60.6088	60.0847	60.9771	59.4926	63.268	63.6799	62.9145	63.0857	62.3325	63.0155	63.2238	63.4048	62.9565	63.2545	62.8074	62.6625	64.8903	65.3999	65.5616	64.8271	64.9665	63.7073
##########	102	60.5296	61.1953	61.2166	62.515	60.9832	60.6447	61.7488	62.9849	61.3753	62.7562	60.79	62.955	60.2871	62.136	61.5709	63.0191	61.0651	61.7037	61.7281	63.3058	60.9708	60.4252	61.4881	63.1152	62.7794		60.4415	60.128	60.9047	59.6666	62.8987	63.4178	62.9077	62.9293	62.1792	62.8453	63.077	63.3428	62.7673	63.0433	62.5957	62.3364	64.5525	65.0608	65.167	64.5347	64.7814	63.2974
##########	108	60.9271	61.3894	60.9701	62.6673	60.9425	60.8173	62.4958	63.0555	61.5314	63.0482	61.2585	63.3032	60.6111	62.2303	62.0626	63.4252	60.8319	62.1294	62.1301	63.3989	61.0274	60.8174	61.6978	63.3245	63.0358		60.5788	60.0896	61.2488	59.8312	63.2602	63.5933	63.2234	63.0043	62.2522	62.8342	63.4494	63.4218	62.9789	63.3004	62.6871	62.5694	64.8464	64.9756	65.4014	64.8134	64.6769	63.1679
##########	114	60.9368	61.5609	60.9607	62.5572	61.1707	61.0094	62.3594	63.3754	61.3565	63.3269	61.7928	63.3416	61.1497	62.8308	62.218	63.5694	61.1906	62.1142	62.4137	63.4241	61.3519	61.2195	61.7492	63.495	62.9571		60.4363	60.1805	61.2441	59.8626	63.066	63.2615	63.2258	62.8623	62.3055	62.6003	63.6094	63.7093	63.2792	63.376	62.9443	62.7482	65.0024	65.104	65.2965	64.6065	64.6226	63.3355
##########	120	61.4843	62.1103	61.1188	63.0569	61.0688	61.2752	63.1312	63.6241	61.8556	63.8756	62.5097	63.7064	61.3217	63.0093	62.5636	63.7283	61.6696	62.5314	63.1485	63.9869	61.4471	61.2333	62.4596	63.786	63.607		60.7676	60.5362	61.3294	59.9667	63.3361	63.7582	62.884	63.3092	62.6039	62.9897	64.1022	64.1961	63.9149	63.9702	63.3179	63.1481	65.1544	65.424	66.0351	64.8208	65.0872	63.9372
##########	126	61.0564	62.0005	60.5647	62.9156	61.198	61.6353	62.9248	63.5494	61.8985	64.0375	62.5888	63.7359	61.4713	62.8876	62.5255	63.6761	61.3795	62.4519	62.8503	63.7502	61.2973	61.3804	62.0262	63.9382	63.2607		60.9946	60.2897	61.4881	60.0456	63.283	63.7457	63.1506	63.1096	62.552	62.9155	64.1173	63.9922	63.879	64.1647	63.2218	63.2018	65.2428	65.1857	65.7573	64.9	64.6478	63.4351
##########	132	61.3655	62.5353	59.4198	63.0261	61.1288	61.6481	63.379	63.4793	62.4164	64.1709	63.0021	63.5879	61.5578	63.106	63.3563	63.5972	61.4369	62.6269	63.5519	63.7668	61.0443	61.8504	62.6776	63.8582	63.307		60.9043	60.4863	61.5127	60.218	63.6045	63.9182	63.2898	63.2275	62.568	62.8452	64.3585	64.3076	64.2943	64.2665	63.469	63.2924	65.2457	65.4332	65.7777	64.9649	64.7223	63.5667
##########	138	61.5381	62.7326	60.3242	62.9734	61.4804	62.3034	63.6432	63.5015	62.4434	64.8228	63.4709	63.7291	61.5936	63.8783	63.8321	63.643	61.8728	62.9265	63.7955	63.7466	60.7829	62.0573	62.6029	63.7914	63.4343		60.9879	60.4765	61.4446	60.1295	63.5242	63.8963	63.4656	63.0506	62.9711	62.9127	64.3581	64.6929	64.7056	64.5648	63.8149	63.6177	65.3848	65.4748	65.7679	64.6133	64.7703	63.545
																												61.5672	60.9414	61.52	60.7415	63.8666	64.4049	63.6067	63.4107	63.0935	63.438	64.7798	65.4635	65.6684	64.9856	64.6183	64.3344	65.6322	66.4395	66.5827	65.2011	65.3068	63.9973
																												61.1731	60.8541	61.4034	60.1901	63.1708	64.2295	63.3366	63.354	62.8193	63.1231	64.5413	65.1436	64.5475	64.8659	63.8923	63.9525	65.8558	66.1628	66.4519	64.8219	64.8327	63.9859
																												61.2673	60.818	61.5675	59.9386	63.7665	64.5992	63.6114	63.1077	62.9027	63.1356	64.8288	64.6464	65.1632	64.7378	64.1739	63.9558	65.8469	65.9365	66.2931	64.6847	64.806	64.2294
																												61.4619	60.9864	61.4515	60.1079	63.6273	64.6153	63.9123	63.5144	63.144	63.2685	64.8066	65.4618	65.4606	63.9164	64.357	64.383	65.6256	65.9208	66.4125	64.0007	65.342	64.4408
																												61.6404	61.2694	61.8387	59.8211	63.7465	65.596	63.8961	63.7231	63.5072	63.6084	65.2564	66.6294	66.6051	64.9275	64.6081	65.1411	65.8873	65.7488	67.3256	65.4238	66.5438	64.1205
			Eccentricity data																									61.6788	61.4029	61.8881	60.7405	64.2677	65.9121	64.1165	64.1416	63.9338	63.4435	65.3639	67.0551	66.8289	65.5613	65.6501	65.4222	64.493	66.8958	67.5439	65.5199	66.5871	64.2176
																												61.7552	61.4367	61.763	60.6489	64.5526	66.3873	64.4546	64.2483	64.113	63.5284	65.4833	67.072	67.6451	66.1677	65.7994	65.7595	67.1137	67.2268	67.9812	66.0865	65.6055	64.3801
																												62.5151	62.1508	62.3728	61.3726	65.5352	67.4775	65.4144	64.924	65.3953	64.5887	66.6846	68.7674	68.8219	66.7609	67.187	66.6599	66.7566	68.4286	68.1757	66.7225	67.4003	65.3934
	eccentricity	884				885		887		920	926	928	920	926	928	conv	conv	cy	cy
	Elapsed	B(Duocy)	C(duo	D(TI)	E(SC)	duocy	duo	duocy	duo	duo	duo	duo	duocy	duocy	duocy	t991 duo 100 mg/ml	t993 duo 100 mg/ml	t991 duo 100 mg/ml	t995 duo 100 mg/ml
	0	0.773313	0.791178	0.776904	0.771444	0.797195	0.765259	0.774037	0.786107	0.820903	0.813335	0.81603		0.739697	0.779753	0.781459	0.761813	0.788255	0.788934
	6	0.772612	0.792472	0.770786	0.773181	0.769954	0.765858	0.757307	0.777534	0.83271	0.800345	0.833324		0.737295	0.799137	0.768432	0.767275	0.783029	0.773637
	12	0.762696	0.793912	0.765905	0.77384	0.768658	0.766086	0.762429	0.780635	0.799032	0.821978	0.83361		0.755568	0.791681	0.77235	0.768213	0.769614	0.768346
	18	0.760962	0.795505	0.759757	0.77055	0.7791	0.769122	0.764815	0.775994	0.815542	0.780897	0.816512		0.74084	0.800302	0.784556	0.765106	0.772211	0.76986
	24	0.761876	0.797889	0.757414	0.772604	0.78608	0.769297	0.752449	0.776723	0.803932	0.836046	0.818159		0.74841	0.791022	0.774817	0.769628	0.76825	0.769462
	30	0.757426	0.792198	0.751101	0.768244	0.776168	0.767824	0.761713	0.773068	0.811084	0.8156	0.810032		0.7509	0.777402	0.770414	0.77223	0.761556	0.752921
	36	0.759833	0.789796	0.749394	0.764554	0.786448	0.763316	0.757172	0.770982	0.785479	0.793612	0.820571		0.763551	0.760504	0.769354	0.782708	0.770904	0.759178
	42	0.751811	0.78884	0.744171	0.766668	0.760988	0.76244	0.746888	0.758536	0.799696	0.823724	0.811752		0.751838	0.768303	0.757007	0.773344	0.761446	0.75794
	48	0.747249	0.786606	0.737374	0.759522	0.772397	0.759569	0.769704	0.748376	0.785336	0.807272	0.824976		0.76209	0.795956	0.778146	0.769742	0.75796	0.769307
	54	0.739668	0.7852	0.7279	0.75737	0.772294	0.761878	0.749893	0.739803	0.789373	0.81515	0.825374		0.755682	0.775183	0.769486	0.776715	0.764086	0.759182
	60	0.734457	0.783407	0.722523	0.753371	0.764016	0.758672	0.764454	0.730436	0.772088	0.782268	0.807027		0.754496	0.791388	0.767588	0.772044	0.75968	0.761694
	66	0.731441	0.779697	0.719919	0.747781	0.774239	0.755537	0.763278	0.727832	0.78319	0.816523	0.807087		0.736886	0.772099	0.777349	0.77599	0.756513	0.759348
	72	0.730635	0.77698	0.714205	0.741876	0.754645	0.745673	0.747175	0.717731	0.708475	0.776398	0.810332		0.747002	0.759283	0.779809	0.76974	0.756805	0.756697
	78	0.725489	0.778401	0.709755	0.74251	0.756191	0.743388	0.740172	0.714291	0.768872	0.795246	0.808946		0.703013	0.767438	0.768966	0.777473	0.756209	0.749267
	84	0.717204	0.774754	0.710803	0.734197	0.75753	0.740898	0.732134	0.707799	0.756472	0.793989	0.809493		0.707587	0.776281	0.760129	0.780232	0.758738	0.747922
	90	0.71905	0.776805	0.708862	0.736685	0.748091	0.733271	0.726592	0.710133	0.762162	0.785601	0.805353		0.694751	0.779353	0.77354	0.774204	0.762615	0.746212
	96	0.719794	0.774174	0.7127	0.733855	0.74015	0.734852	0.717329	0.711312	0.709838	0.790151	0.787045		0.677695	0.776277	0.770998	0.77846	0.761873	0.746023
	102	0.711777	0.775079	0.719377	0.735438	0.73551	0.722215	0.717878	0.713802	0.730838	0.783966	0.782306		0.679886	0.770872	0.775304	0.77775	0.756992	0.744561
	108	0.713888	0.769316	0.721222	0.72848	0.727041	0.720379	0.703696	0.715137	0.721441	0.785381	0.792453		0.672992	0.753671	0.774971	0.776327	0.76683	0.750457
	114	0.711703	0.771691	0.722292	0.727916	0.709183	0.713792	0.705673	0.713196	0.679982	0.781837	0.794949		0.661	0.75813	0.770483	0.776441	0.760116	0.746075
	120	0.712318	0.778368	0.726366	0.729063	0.715212	0.710289	0.699567	0.723295	0.719844	0.764575	0.769112		0.665108	0.749748	0.778727	0.778627	0.757167	0.741442
	126	0.711642	0.77215	0.734606	0.728256	0.707069	0.708503	0.679962	0.726079	0.714831	0.780699	0.777436		0.649669	0.744505	0.782201	0.776979	0.751594	0.741021
	132	0.710973	0.776643	0.734971	0.726041	0.699198	0.711101	0.690212	0.72572	0.7154	0.79804	0.781639		0.638046	0.756554	0.758449	0.768754	0.757325	0.743775
	138	0.717209	0.77515	0.736746	0.729245	0.705492	0.703759	0.686005	0.725006	0.715205	0.782104	0.767974		0.6239	0.707881	0.765443	0.769574	0.753042	0.74385
				Average darkness
	average darkness					885		887		920	926	928	920	926	928	conv	conv	cy	cy
	Elapsed	B(Duocy)	C(duo	D(TI)	E(SC)	duocy	duo	duocy	duo	duo	duo	duo	duocy	duocy	duocy	t991 duo 100 mg/ml	t993 duo 100 mg/ml	t991 duo 100 mg/ml	t995 duo 100 mg/ml
	0	61.5111	62.3516	60.9984	63.3592	61.4225	64.1655	60.783	62.4866	59.0272		59.4298		60.0826	58.8445	60.6223	62.6176	60.2827	58.2317
	6	61.3199	62.3709	60.9705	63.2282	60.5482	64.0416	60.6416	62.4488	58.6852		59.9177		59.8568	58.3536	58.5157	61.6869	60.1179	58.8373
	12	61.1647	62.0506	60.9276	63.1646	60.7374	63.8968	60.613	61.9407	58.1807		59.8823		59.5976	58.4021	58.7719	61.6095	60.1285	59.114
	18	60.9979	61.9731	60.8701	63.1271	60.5543	63.758	60.5027	61.656	57.5491		59.9407		59.6646	58.2705	59.0131	62.2144	60.3314	59.2747
	24	60.8918	61.5637	60.8609	63.0874	60.8149	63.9831	61.1096	61.53	57.3157		59.9493		59.8454	58.5701	58.8088	62.1226	60.4903	59.2668
	30	60.7312	61.5618	60.6335	63.0456	60.3299	63.6354	60.9636	60.8384	58.2203		60.4329		59.8876	58.6557	58.7796	61.7154	60.3941	59.1339
	36	60.5518	61.4265	60.5096	62.8888	60.4039	63.5811	60.7984	60.724	58.338		60.4969		60.0563	58.513	58.8938	61.7281	60.3402	59.2639
	42	60.5774	61.5108	60.5735	62.7832	60.3798	63.4904	60.7882	60.425	58.6975		60.2015		60.1321	58.3684	58.9613	61.7853	60.5714	58.9735
	48	60.5068	61.3985	60.442	62.7092	60.1861	63.3883	60.9329	60.4826	58.3593		60.0909		59.8247	58.0907	58.9922	61.7233	60.6147	59.0432
	54	60.477	61.4114	60.6831	62.638	60.0882	63.3585	60.723	60.2388	58.4981		60.067		59.6969	58.224	59.201	61.6059	60.6161	59.234
	60	60.4527	61.3525	60.6189	62.5965	60.4578	63.266	61.0414	60.2286	58.6114		59.8659		59.629	58.1938	59.091	61.678	60.4271	59.1316
	66	60.5482	61.2974	60.6257	62.7089	60.2691	63.1235	61.0403	60.5027	58.1107		59.9608		59.8883	58.156	59.0294	61.8205	60.4384	59.3567
	72	60.5905	61.1787	60.7561	62.6934	60.3559	63.0961	61.136	60.6438	58.5525		59.9156		59.7559	57.9766	59.0492	61.711	60.5909	59.2871
	78	60.6665	61.2029	60.924	62.7792	60.3079	63.0278	61.0568	60.5805	58.7316		59.91		59.8124	58.2786	59.4397	61.7799	60.561	59.5318
	84	60.6869	61.2568	60.8878	62.7986	60.1667	62.9626	60.8662	60.6948	58.5606		59.8722		59.8638	58.3933	59.2991	61.7188	60.6255	59.6886
	90	61.0656	61.5828	61.3312	63.1263	60.2977	62.9504	61.0829	60.7496	58.8259		59.863		59.887	58.4235	59.4834	61.7568	60.6142	59.5697
	96	60.9998	61.4884	61.3321	63.1262	60.5568	63.0494	61.2558	60.8424	58.552		60.0076		59.8867	58.2731	59.3674	61.8855	60.6324	59.59
	102	60.8685	61.4769	61.4238	62.9535	60.4914	62.863	61.1424	60.6869	58.1251		59.7008		60.0686	58.4694	59.3383	61.7713	60.6206	59.5264
	108	60.9786	61.7387	61.7692	63.1729	60.639	63.0279	61.4445	61.0973	58.2243		59.8153		60.1216	59.1541	59.6283	61.8869	60.6591	59.7401
	114	61.1927	62.0103	61.9156	63.2457	60.6203	62.8869	61.3052	61.1919	58.4678		59.9765		60.2663	58.594	59.6924	61.8213	60.7353	59.7581
	120	61.4745	62.3392	62.4886	63.6422	60.8777	63.1469	61.6102	61.7415	58.3236		60.0166		60.2272	58.8142	59.5255	61.9026	60.7153	59.5886
	126	61.3835	62.3989	62.2467	63.5466	60.9241	63.1261	61.4775	62.1795	58.2584		60.0279		60.0858	58.66	59.7048	61.8319	60.8073	59.7203
	132	61.4916	62.6563	62.5645	63.5175	60.9678	63.2422	61.5715	62.6827	58.5288		60.3108		60.0572	58.8857	59.5154	61.8654	60.6883	59.7499
	138	61.6185	63.1202	62.9448	63.5456	60.9696	63.3034	61.6737	63.0069	58.5083		59.8349		60.0181	58.6893	59.4609	61.7983	60.6855	59.9153
[truncated: 62 more columns]

## Sheet: Organoid Eccentricity 
		Raw data
DuoCy	885				Duo	885					TI	885					SC	885					DuoCy	887				Duo	887					TI	885					SC	887					920
B1	B2	B3	B4	B5	C1	C2	C3	C4	C5	C6	D1	D2	D3	D4	D5	D6	E1	E2	E3	E4	E5	E6	B1	B2	B3	B4	B5	C1	C2	C3	C4	C5	C6	D1	D2	D3	D4	D5	D6	E1	E2	E3	E4	E5	B1	B2	B3	B4	B5
	0.813629	0.787742	0.790214		0.771887	0.757973	0.778734	0.755136	0.777971	0.749853	0.752369	0.739156	0.734247	0.732599	0.741147	0.720128	0.750841	0.753877	0.755076	0.758223	0.745408	0.750422		0.770669	0.760598	0.790844			0.782342	0.787149	0.791527	0.78341		0.774041	0.777171	0.770841	0.773306	0.767452	0.750222	0.768399	0.740545	0.745591	0.740865	0.781349			0.785602	0.855791	0.815069
	0.781187	0.786838	0.741837		0.764983	0.757587	0.779338	0.755002	0.784479	0.753759	0.713508	0.724782	0.708502	0.733405	0.734851	0.694365	0.745611	0.754887	0.739143	0.757884	0.742511	0.748189		0.771916	0.748076	0.75193			0.782391	0.775097	0.775691	0.776957		0.764155	0.774766	0.772812	0.774068	0.760332	0.758746	0.752719	0.714842	0.730556	0.730139	0.7682			0.831139	0.753374	0.922159
	0.762946	0.800096	0.742933		0.780258	0.756711	0.77636	0.765626	0.763291	0.754271	0.763462	0.730837	0.720254	0.723226	0.728879	0.705581	0.743294	0.763501	0.748761	0.751011	0.739703	0.739113		0.777219	0.754593	0.755476			0.777083	0.777602	0.781526	0.78633		0.77561	0.76577	0.767032	0.776826	0.76693	0.758404	0.766284	0.716287	0.710862	0.723592	0.740904			0.763637	0.813667	0.834842
	0.783039	0.796475	0.757787		0.767251	0.778508	0.783537	0.766829	0.757506	0.761104	0.752521	0.711544	0.698279	0.724322	0.715035	0.697132	0.747789	0.754797	0.738775	0.75518	0.740631	0.731791		0.749826	0.771797	0.772822			0.772115	0.771373	0.778006	0.782481		0.785538	0.762398	0.764024	0.769695	0.764139	0.758267	0.760643	0.715085	0.744598	0.732341	0.748252			0.773228	0.8287	0.875632
	0.780812	0.789545	0.787884		0.766295	0.753819	0.779623	0.764012	0.7796	0.772435	0.727467	0.735136	0.715766	0.716297	0.731039	0.701676	0.73663	0.762634	0.74596	0.74922	0.730325	0.719584		0.768119	0.747533	0.741696			0.779834	0.776298	0.780184	0.770576		0.781351	0.756359	0.753926	0.761665	0.75932	0.748569	0.760501	0.704661	0.740665	0.723554	0.760629			0.774427	0.799507	0.878656
	0.767484	0.807129	0.75389		0.768154	0.757346	0.77997	0.779393	0.768276	0.753802	0.714209	0.694649	0.707471	0.715	0.694714	0.719757	0.742525	0.752948	0.742669	0.749517	0.74037	0.751975		0.761003	0.746157	0.77798			0.772745	0.770573	0.774674	0.774278		0.777394	0.7564	0.745781	0.765049	0.757539	0.74973	0.769505	0.71723	0.731256	0.721838	0.703636			0.822224	0.791418	0.84648
	0.778842	0.812157	0.768345		0.772961	0.747475	0.773396	0.765293	0.772234	0.748534	0.719373	0.688912	0.710244	0.707604	0.707198	0.699473	0.737251	0.749702	0.742945	0.74465	0.730211	0.742358		0.781226	0.736224	0.754067			0.765885	0.773676	0.769813	0.774554		0.772885	0.760761	0.749439	0.759617	0.750089	0.744767	0.760772	0.732021	0.762961	0.71951	0.714183			0.846945	0.808994	0.739764
	0.75905	0.790264	0.733652		0.768935	0.746251	0.770608	0.76283	0.767192	0.758826	0.696252	0.697058	0.690627	0.711629	0.664105	0.692534	0.737568	0.737097	0.749744	0.733408	0.723371	0.755105		0.784016	0.726718	0.729932			0.747699	0.762049	0.761861	0.762537		0.775069	0.746226	0.740403	0.750197	0.742329	0.725967	0.770039	0.708196	0.729287	0.699722	0.757585			0.73775	0.866063	0.771278
	0.784455	0.778631	0.754104		0.767149	0.744423	0.758911	0.760542	0.760898	0.76549	0.682968	0.678162	0.693466	0.703725	0.673241	0.688411	0.738305	0.741743	0.745346	0.736172	0.726391	0.747475		0.785632	0.753111	0.770367			0.740962	0.744172	0.751386	0.756985		0.76989	0.746775	0.736245	0.745673	0.738661	0.728842	0.774807	0.692926	0.695752	0.706429	0.726219			0.831593	0.773047	0.747614
	0.782467	0.776898	0.757515		0.769485	0.760027	0.766264	0.749326	0.767277	0.758889	0.678184	0.688717	0.688936	0.703013	0.672777	0.687691	0.730954	0.73397	0.738889	0.72831	0.733788	0.749369		0.778892	0.714317	0.756469			0.736792	0.726877	0.747772	0.74777		0.760567	0.743064	0.723248	0.738862	0.719321	0.715986	0.752	0.685531	0.692558	0.693532	0.715037			0.870859	0.736011	0.733722
	0.788351	0.777571	0.726126		0.76696	0.75038	0.765783	0.74296	0.762805	0.763141	0.684569	0.662987	0.674166	0.706855	0.669969	0.670384	0.733479	0.737316	0.735745	0.7302	0.715973	0.713683		0.778921	0.753842	0.760597			0.719721	0.728565	0.733734	0.739726		0.743556	0.73977	0.721562	0.734072	0.730655	0.717119	0.763233	0.664566	0.703912	0.697593	0.694522			0.833921	0.701752	0.783658
	0.795687	0.77904	0.74799		0.757192	0.748731	0.759469	0.737249	0.771635	0.758947	0.686765	0.670159	0.679145	0.696679	0.657512	0.672248	0.725114	0.722604	0.731282	0.723478	0.715651	0.716285		0.772681	0.74172	0.775431			0.718948	0.724309	0.734128	0.733942		0.752577	0.737845	0.708419	0.725919	0.715301	0.732482	0.766618	0.690593	0.688214	0.69255	0.672831			0.800132	0.77229	0.749154
	0.775989	0.758025	0.729921		0.75005	0.736623	0.746458	0.722666	0.749722	0.76852	0.667903	0.670115	0.65355	0.70545	0.655136	0.679499	0.724552	0.725462	0.723265	0.723766	0.720443	0.717238		0.748143	0.73245	0.760932			0.713204	0.711506	0.717491	0.728722		0.7571	0.731936	0.7079	0.719098	0.72136	0.726807	0.769669	0.67442	0.687154	0.675336	0.665683			0.598155	0.690106	0.765902
	0.79213	0.75582	0.720623		0.75385	0.732034	0.749151	0.732718	0.74382	0.748753	0.674091	0.667369	0.65386	0.691454	0.654107	0.679331	0.722322	0.716097	0.71758	0.716546	0.708899	0.701866		0.750455	0.723023	0.747038			0.705573	0.705183	0.730217	0.716192		0.752198	0.730337	0.706457	0.720246	0.714568	0.715135	0.768548	0.667659	0.670132	0.674103	0.668956			0.699626	0.748377	0.850289
	0.773844	0.760758	0.737989		0.754972	0.729425	0.740292	0.720736	0.745648	0.754318	0.674656	0.662602	0.652661	0.677158	0.649101	0.677533	0.727705	0.717359	0.709196	0.718341	0.714639	0.716294		0.735908	0.71301	0.747484			0.699085	0.700848	0.719907	0.711357		0.749862	0.737944	0.704267	0.719271	0.717009	0.704244	0.753688	0.642348	0.646347	0.680144	0.669643			0.683893	0.726171	0.789162
	0.765887	0.761317	0.71707		0.734498	0.72317	0.740613	0.70442	0.746452	0.750476	0.669272	0.656907	0.657386	0.686778	0.647297	0.668697	0.721348	0.712122	0.708475	0.719534	0.706766	0.694902		0.727051	0.713754	0.73897			0.70493	0.707559	0.718228	0.709815		0.752356	0.725718	0.713749	0.718499	0.706769	0.700785	0.760386	0.653134	0.660132	0.670449	0.643544			0.715772	0.760945	0.809347
	0.751153	0.748334	0.720963		0.743319	0.723967	0.741112	0.718889	0.732543	0.749281	0.665393	0.664219	0.64149	0.679591	0.655839	0.679932	0.730464	0.711001	0.690718	0.708766	0.705869	0.702484		0.716231	0.707838	0.727918			0.698012	0.703624	0.71927	0.724341		0.744331	0.724852	0.712998	0.721397	0.709319	0.699122	0.782696	0.649343	0.65464	0.667648	0.644621			0.696704	0.690216	0.69932
	0.765629	0.72919	0.711713		0.733612	0.714053	0.726398	0.702123	0.717734	0.739371	0.672238	0.665204	0.655687	0.674683	0.642498	0.657429	0.709739	0.709154	0.698152	0.714875	0.713051	0.690962		0.707246	0.702365	0.744022			0.700022	0.710257	0.719776	0.725154		0.739336	0.721967	0.696913	0.719991	0.703567	0.703317	0.778174	0.635514	0.66617	0.650349	0.640486			0.738655	0.713132	0.774689
	0.746356	0.737763	0.697004		0.723519	0.711275	0.727173	0.702684	0.723493	0.734129	0.661563	0.652832	0.654984	0.668385	0.638396	0.661841	0.706994	0.710068	0.703931	0.713108	0.695914	0.683743		0.69071	0.693441	0.726935			0.698842	0.717355	0.725306	0.719046		0.730562	0.729878	0.723019	0.720251	0.710156	0.69317	0.778237	0.621358	0.65598	0.648231	0.644069			0.672583	0.681476	0.797106
	0.721006	0.715757	0.690787		0.71721	0.710669	0.720141	0.699386	0.717045	0.7183	0.668059	0.648727	0.662293	0.665226	0.647639	0.642077	0.71538	0.705547	0.73009	0.721937	0.704225	0.690034		0.703403	0.699694	0.713923			0.698465	0.701419	0.724828	0.728071		0.733071	0.714132	0.726988	0.711049	0.711337	0.683614	0.772599	0.631614	0.646333	0.636674	0.616952			0.644953	0.616084	0.725415
	0.726692	0.726866	0.692078		0.710019	0.708515	0.727793	0.701846	0.701988	0.711572	0.661887	0.642017	0.664805	0.685082	0.641288	0.642877	0.706129	0.718012	0.696646	0.724327	0.70189	0.681244		0.677385	0.689997	0.73132			0.710023	0.722213	0.730031	0.730914		0.729029	0.727066	0.707961	0.717933	0.71449	0.691925	0.760373	0.621346	0.645892	0.643815	0.630894			0.702271	0.690995	0.725636
	0.714177	0.723637	0.683395		0.714114	0.701233	0.722679	0.698869	0.694671	0.719449	0.656197	0.644756	0.656973	0.676498	0.640857	0.636547	0.709859	0.704964	0.689841	0.718653	0.69992	0.671389		0.683243	0.664546	0.692097			0.701941	0.730041	0.729804	0.742531		0.737793	0.71329	0.70579	0.721446	0.706635	0.683813	0.783145	0.620741	0.631763	0.638658	0.633609			0.712004	0.731136	0.698982
	0.698937	0.717209	0.681446		0.70609	0.71306	0.725173	0.695339	0.711654	0.715291	0.654577	0.642734	0.670182	0.683549	0.636339	0.641597	0.714785	0.703462	0.698175	0.715026	0.693214	0.672122		0.699506	0.665099	0.70603			0.712409	0.725853	0.727138	0.737481		0.724803	0.713576	0.707383	0.722238	0.717986	0.675749	0.772135	0.627532	0.633064	0.620278	0.629297			0.671529	0.748359	0.719655
	0.703665	0.72832	0.684493		0.696127	0.701326	0.718155	0.694977	0.701273	0.710697	0.647617	0.638501	0.666478	0.674017	0.649826	0.629708	0.720615	0.710947	0.678526	0.715525	0.705299	0.663279		0.682128	0.664217	0.711672			0.710564	0.732561	0.744915	0.711985		0.735048	0.709356	0.712025	0.716687	0.721026	0.674917	0.771697	0.634454	0.639365	0.624677	0.630244			0.62564	0.75529	0.715788
	0.703531	0.71493	0.671775		0.710606	0.70619	0.719092	0.699206	0.718425	0.721878	0.655462	0.635694	0.661911	0.686789	0.641488	0.638638	0.712965	0.693884	0.697679	0.705955	0.702847	0.653696																									0.624154	0.734947	0.802423
	0.699591	0.715553	0.677424		0.708653	0.711189	0.724861	0.704605	0.714751	0.705698	0.665709	0.65574	0.651349	0.671464	0.64743	0.638293	0.719863	0.697702	0.695771	0.713398	0.69546	0.656878																									0.658102	0.710775	0.738674
	0.703192	0.712211	0.661273		0.707332	0.706204	0.718485	0.704743	0.709319	0.692658	0.665215	0.652974	0.660734	0.687054	0.646911	0.639634	0.713784	0.69795	0.689018	0.705595	0.712465	0.66137																									0.638153	0.679502	0.745298
	0.696356	0.714658	0.665083		0.702549	0.701281	0.730857	0.709773	0.710661	0.695233	0.666081	0.669511	0.658746	0.680929	0.660721	0.63897	0.727783	0.72608	0.705032	0.727564	0.715626	0.66286																									0.648365	0.698723	0.775545
	0.693063	0.700846	0.643133		0.709451	0.704212	0.74026	0.709942	0.702022	0.692034	0.677627	0.680725	0.65684	0.683281	0.651504	0.643485	0.718478	0.719893	0.702697	0.717509	0.712898	0.691642																									0.693786	0.715271	0.804668
	0.699541	0.689318	0.66027		0.712107	0.706119	0.720061	0.712461	0.692738	0.684298	0.671653	0.675156	0.665837	0.699201	0.649862	0.647772	0.724498	0.717991	0.694437	0.720965	0.702677	0.697746																									0.695671	0.690671	0.726584
	0.689943	0.695037	0.660805		0.708771	0.711234	0.719476	0.722737	0.711585	0.69511	0.66518	0.683601	0.665944	0.698774	0.653553	0.643145	0.702672	0.711609	0.701676	0.711371	0.693645	0.686484																									0.725299	0.682122	0.801878
	0.679481	0.675835	0.668685		0.689642	0.701669	0.725004	0.719423	0.702456	0.701681	0.686664	0.68415	0.658021	0.675012	0.657027	0.638383	0.701117	0.704894	0.690966	0.714569	0.697989	0.694523																									0.641971	0.628311	0.683307
		Averaged data
		884		885		887		920	926	928	920	926	928	conv	conv	cy	cy					884
	Elapsed	B(Duocy)	C(duo	duocy	duo	duocy	duo	duo	duo	duo	duocy	duocy	duocy	t991 duo 100 mg/ml	t993 duo 100 mg/ml	t991 duo 100 mg/ml	t995 duo 100 mg/ml					D(TI)	E(SC)
	0	0.773313	0.791178	0.797195	0.765259	0.774037	0.786107	0.820903	0.813335	0.81603		0.739697	0.777141	0.781459	0.761813	0.788255	0.788934					0.776904	0.771444
	6	0.772612	0.792472	0.769954	0.765858	0.757307	0.777534	0.83271	0.800345	0.833324		0.737295	0.794373	0.768432	0.767275	0.783029	0.773637					0.770786	0.773181
	12	0.762696	0.793912	0.768658	0.766086	0.762429	0.780635	0.799032	0.821978	0.83361		0.755568	0.790355	0.77235	0.768213	0.769614	0.768346					0.765905	0.77384
	18	0.760962	0.795505	0.779101	0.769122	0.764815	0.775994	0.815542	0.780897	0.816512		0.74084	0.801913	0.784556	0.765106	0.772211	0.76986					0.759757	0.77055
	24	0.761876	0.797889	0.786081	0.769297	0.752449	0.776723	0.803932	0.836046	0.818159		0.74841	0.782922	0.774817	0.769628	0.76825	0.769462					0.757414	0.772604
	30	0.757426	0.792198	0.776168	0.767824	0.761713	0.773068	0.811084	0.8156	0.810032		0.7509	0.785138	0.770414	0.77223	0.761556	0.752921					0.751101	0.768244
	36	0.759833	0.789796	0.786448	0.763316	0.757172	0.770982	0.785479	0.793612	0.820571		0.763551	0.754209	0.769354	0.782708	0.770904	0.759178					0.749394	0.764554
	42	0.751811	0.78884	0.760988	0.76244	0.746888	0.758536	0.799696	0.823724	0.811752		0.751838	0.758518	0.757007	0.773344	0.761446	0.75794					0.744171	0.766668
	48	0.747249	0.786606	0.772397	0.759569	0.769704	0.748376	0.785336	0.807272	0.824976		0.76209	0.786624	0.778146	0.769742	0.75796	0.769307					0.737374	0.759522
	54	0.739668	0.7852	0.772294	0.761878	0.749893	0.739803	0.789373	0.81515	0.825374		0.755682	0.778511	0.769486	0.776715	0.764086	0.759182					0.7279	0.75737
	60	0.734457	0.783407	0.764016	0.758672	0.764454	0.730436	0.772088	0.782268	0.807027		0.754496	0.78826	0.767588	0.772044	0.75968	0.761694					0.722523	0.753371
	66	0.731441	0.779697	0.774239	0.755537	0.763278	0.727832	0.78319	0.816523	0.807087		0.736886	0.772865	0.777349	0.77599	0.756513	0.759348					0.719919	0.747781
	72	0.730635	0.77698	0.754645	0.745673	0.747175	0.717731	0.708475	0.776398	0.810332		0.747002	0.773236	0.779809	0.76974	0.756805	0.756697					0.714205	0.741876
	78	0.725489	0.778401	0.756191	0.743388	0.740172	0.714291	0.768872	0.795246	0.808946		0.703013	0.763977	0.768966	0.777473	0.756209	0.749267					0.709755	0.74251
	84	0.717204	0.774754	0.75753	0.740898	0.732134	0.707799	0.756472	0.793989	0.809493		0.707587	0.781126	0.760129	0.780232	0.758738	0.747922					0.710803	0.734197
	90	0.71905	0.776805	0.748091	0.733271	0.726592	0.710133	0.762162	0.785601	0.805353		0.694751	0.770275	0.77354	0.774204	0.762615	0.746212					0.708862	0.736685
	96	0.719794	0.774174	0.74015	0.734852	0.717329	0.711312	0.709838	0.790151	0.787045		0.677695	0.775496	0.770998	0.77846	0.761873	0.746023					0.7127	0.733855
	102	0.711777	0.775079	0.73551	0.722215	0.717878	0.713802	0.730838	0.783966	0.782306		0.679886	0.777093	0.775304	0.77775	0.756992	0.744561					0.719377	0.735438
	108	0.713888	0.769316	0.727041	0.720379	0.703696	0.715137	0.721441	0.785381	0.792453		0.672992	0.753649	0.774971	0.776327	0.76683	0.750457					0.721222	0.72848
	114	0.711703	0.771691	0.709183	0.713792	0.705673	0.713196	0.679982	0.781837	0.794949		0.661	0.76044	0.770483	0.776441	0.760116	0.746075					0.722292	0.727916
	120	0.712318	0.778368	0.715212	0.710289	0.699567	0.723295	0.719844	0.764575	0.769112		0.665108	0.75707	0.778727	0.778627	0.757167	0.741442					0.726366	0.729063
	126	0.711642	0.77215	0.707069	0.708503	0.679962	0.726079	0.714831	0.780699	0.777436		0.649669	0.752318	0.782201	0.776979	0.751594	0.741021					0.734606	0.728256
	132	0.710973	0.776643	0.699198	0.711101	0.690212	0.72572	0.7154	0.79804	0.781639		0.638046	0.762823	0.758449	0.768754	0.757325	0.743775					0.734971	0.726041
	138	0.717209	0.77515	0.705493	0.703759	0.686005	0.725006	0.715205	0.782104	0.767974		0.6239	0.682565	0.765443	0.769574	0.753042	0.74385					0.736746	0.729245
			Averaged data, in categories
		Via Extractor (Fresh)	Conventional (Fresh)	Conventional (Frozen)	Via Extractor (Frozen)		cytiva fresh	conv fresh	conv freeze	cytiva freeze
	0	0.781515	0.780848	0.798708	0.773507		0.0266253	0.0269232	0.0505951	0.0454308
	6	0.766625	0.778621	0.800417	0.772084		0.0160283	0.026147	0.063867	0.0483989
	12	0.764595	0.780211	0.799036	0.770971		0.00690236	0.027279	0.0570075	0.0282154
	18	0.768293	0.780207	0.792523	0.771206		0.01873	0.0268255	0.0444329	0.0489059
	24	0.766802	0.781303	0.800516	0.767261		0.0340026	0.0290783	0.055436	0.027867
	30	0.765102	0.777696	0.795872	0.762628		0.0192472	0.0251458	0.0441345	0.0307752
	36	0.767818	0.774698	0.790345	0.761961		0.0317307	0.0267066	0.0372776	0.0138753
	42	0.753229	0.769939	0.793105	0.757436		0.014026	0.03231	0.0538756	0.00790894
	48	0.763117	0.76485	0.793094	0.768995		0.0270621	0.0385231	0.0443328	0.0248006
	54	0.753952	0.762294	0.79522	0.764365		0.0327066	0.0444949	0.0474603	0.0196796
	60	0.754309	0.757505	0.780203	0.766033		0.0336995	0.0519487	0.0312277	0.0296462
	66	0.756319	0.754355	0.792028	0.756403		0.043573	0.0508671	0.0363734	0.0290847
	72	0.744152	0.746794	0.768951	0.758435		0.0240831	0.0580955	0.0729672	0.0213349
	78	0.740617	0.74536	0.783901	0.743116		0.0300972	0.0629163	0.0345952	0.0537087
	84	0.735623	0.741151	0.780063	0.748843		0.0399606	0.0656173	0.0439795	0.0603378
	90	0.731244	0.74007	0.780172	0.743463		0.0295361	0.0663497	0.0320197	0.0666219
	96	0.725757	0.740112	0.767299	0.740272		0.0245488	0.0622487	0.0646509	0.0851057
	102	0.721722	0.737032	0.770033	0.739633		0.0241568	0.0651057	0.0434788	0.0823716
	108	0.714875	0.734944	0.770114	0.735982		0.0229397	0.0585685	0.0551187	0.0834701
	114	0.708853	0.732893	0.760739	0.731908		0.00593552	0.0658585	0.0902384	0.093578
	120	0.709033	0.737317	0.762177	0.730197		0.0163149	0.0708359	0.0479139	0.0862742
	126	0.699558	0.735577	0.766429	0.723651		0.0335624	0.0644239	0.0566984	0.0971977
	132	0.700127	0.737821	0.764457	0.725492		0.020407	0.0674349	0.0610767	0.115335
	138	0.702902	0.734638	0.76006	0.700839		0.0308939	0.0718478	0.0507335	0.117756
		Via Extractor (Fresh)	Roller (Fresh)	Roller (Frozen)	Via Extractor (Frozen)
	0	1	0.990596	0.955298	1		0.0930041	0.122365	0.251545	0.168532
	6	0.818317	0.944606	0.997547	0.980418		0.055988	0.118838	0.317529	0.179542
	12	0.793547	0.977447	0.963416	0.965106		0.0241104	0.123983	0.283425	0.104669
	18	0.838668	0.97736	0.802405	0.968345		0.0654253	0.121921	0.220908	0.181423
	24	0.820479	1	1	0.914053		0.118773	0.132161	0.275612	0.103376
	30	0.79974	0.925496	0.885194	0.850303		0.0672317	0.114287	0.219425	0.114165
	36	0.832874	0.863561	0.748583	0.841116		0.110838	0.121381	0.185334	0.0514723
	42	0.654874	0.765252	0.816795	0.778842		0.0489937	0.146848	0.267855	0.0293392
	48	0.775513	0.660142	0.816542	0.937916		0.0945296	0.175087	0.22041	0.0920012
	54	0.663685	0.607326	0.869076	0.874206		0.114246	0.202228	0.235959	0.0730041
	60	0.668047	0.508403	0.497894	0.897149		0.117714	0.236106	0.155255	0.109976
	66	0.692576	0.443341	0.790178	0.764631		0.152204	0.23119	0.180839	0.107893
	72	0.544112	0.287162	0.219762	0.792593		0.0841239	0.264043	0.362773	0.0791448
	78	0.500988	0.257529	0.589294	0.581791		0.105131	0.285953	0.171998	0.199239
	84	0.440048	0.170579	0.494435	0.660601		0.139585	0.298229	0.218654	0.223831
	90	0.386624	0.148249	0.497127	0.586563		0.103172	0.301558	0.159193	0.247143
	96	0.319675	0.149131	0.178919	0.542644		0.0857505	0.282919	0.321426	0.315711
	102	0.270432	0.085502	0.246501	0.533854		0.0843813	0.295904	0.216164	0.305568
	108	0.186893	0.0423651	0.248523	0.48361		0.08013	0.266193	0.274035	0.309643
	114	0.113415	0	0.0167694	0.427545		0.0207332	0.299326	0.44864	0.34714
	120	0.115606	0.091394	0.0523252	0.404001		0.0569889	0.321948	0.238215	0.320046
	126	0	0.0554454	0.157432	0.313914		0.117236	0.292805	0.281889	0.360568
	132	0.00694747	0.101806	0.108672	0.339261		0.0712829	0.30649	0.303656	0.42785
	138	0.0408077	0.0360521	0	0		0.107915	0.326547	0.252233	0.436831
[truncated: 33 more columns]
